# Supplementary material for: Chromatin-Associated Pea Apyrase psNTP9 Function as a DNA-Binding Regulatory Protein in Yeast and Arabidopsis
Source: Plants (Basel). 2025 Nov 18;14(22):3514. doi: 10.3390/plants14223514 (PMC12656381; doi:10.3390/plants14223514)
Supplement: Supplementary file 1 [file plants-14-03514-s001.zip]

Archive with 2 entries (2 files):
- Supplementary Figures and Tables.pdf
- Table S3.xlsx
