# Supplementary material for: Chromatin-Associated Pea Apyrase psNTP9 Function as a DNA-Binding Regulatory Protein in Yeast and Arabidopsis
Source: Plants (Basel). 2025 Nov 18;14(22):3514. doi: 10.3390/plants14223514 (PMC12656381; doi:10.3390/plants14223514)
Supplement: Supplementary file 1 [file plants-14-03514-s001.zip › Table S3.xlsx]

## Sheet: Sheet1
Table S3. PS-specific binding sites and enriched transcription factor motifs in promoters of genes that are differentially-expressed only in PS Arabidopsis seedlings.
KEY:
peak (binding site) with highest-scoring TF motif
additional high-scoring TF motifs within a single peak (binding site)
5' genes, antisense orientation, with PS binding site 1-1,500 bp from TSS
3' genes, sense orientation, with PS binding site 1-1,500 bp from TSS
PS binding site located within divergent promoters
Binding Site, Enriched TF Motif												Potentially Regulated Target Genes
Unique Peak ID	Peak Shape Score	P-value	TF Locus ID	TF Gene ID	Motif Consensus	Site Sequence	Peak Length	Peak Start	Peak End	Strand	Site Sequence Score	5' Gene	5' Distance	5' Gene Orientation	3' Gene	3' Distance	3' Gene Orientation	5' Gene Expression (FC)	3' Gene Expression (FC)	5' Gene Type	5' Gene Symbol	5' Gene Description	3' Gene Type	3' Gene Symbol	3' Gene Description
PS-Spec_Chr4_10186293..10186529	2.32752	0.00996869	At5g25390	SHN3	WCCDCCGCCRCCDCCGCCGCC	TCCACGGCCAGTGCCAATGCA	237	118	138	+	7.22	AT4G18430	909	antisense	AT4G18440	0	antisense	1.69719	-1.74181	protein_coding	RABA1E	Ras-related protein RABA1E; Intracellular vesicle trafficking and protein transport.	3' genes are DE but PS binding sites are within the gene body (3' distance = "0"), not within the promoter.
PS-Spec_Chr3_1775993..1776197	2.03025	0.0211656	AT1G69570	DOF1.1	TTTTYACTTTTTYTTTTTTTTTTTTTW	GTTTCTCTTTTCTCTTCTTGTCTCTGT	205	139	165	-	11.6	AT3G05936	1398	antisense	AT3G05937	0	antisense	2.12462	1.67861	protein_coding	At3g05936	Unknown protein
PS-Spec_Chr3_1775993..1776197	2.03025	0.0211656	At1g51700	DOF1.7, Adof1	AAAAAVAAAAAGTARAAAAWR	CAAAACAAAAAGTCGAAAATT	205	12	32	+	10.72	AT3G05936	1398	antisense	AT3G05937	0	antisense	2.12462	1.67861	protein_coding	At3g05936	Unknown protein
PS-Spec_Chr3_1775993..1776197	2.03025	0.0211656	AT5G02460	DOF5.1	HWTTWACTTTTTBDHTTWW	TTTCGACTTTTTGTTTTGT	205	11	29	-	10.54	AT3G05936	1398	antisense	AT3G05937	0	antisense	2.12462	1.67861	protein_coding	At3g05936	Unknown protein
PS-Spec_Chr3_1775993..1776197	2.03025	0.0211656	At5g62940	DOF5.6, HCA2	RAAAAAADVAAAAAGKWAAWA	TCACAAAACAAAAAGTCGAAA	205	9	29	+	9.98	AT3G05936	1398	antisense	AT3G05937	0	antisense	2.12462	1.67861	protein_coding	At3g05936	Unknown protein
PS-Spec_Chr3_1775993..1776197	2.03025	0.0211656	At1g29160	DOF1.5, COG1	RWAAAAADDAAAAAGTRAAAA	ACAAGAAGAGAAAAGAGAAAC	205	145	165	+	9.64	AT3G05936	1398	antisense	AT3G05937	0	antisense	2.12462	1.67861	protein_coding	At3g05936	Unknown protein
PS-Spec_Chr3_1775993..1776197	2.03025	0.0211656	At5g63090	TF3A	CYTCCTCCTCCTCCTCCTC	CCTCTTCCTACTGTTTCTA	205	170	188	-	8.44	AT3G05936	1398	antisense	AT3G05937	0	antisense	2.12462	1.67861	protein_coding	At3g05936	Unknown protein
PS-Spec_Chr3_1775993..1776197	2.03025	0.0211656	At2g01930	BPC1	CTCTYTCTCTCTCTC	CTTCTTGTCTCTGTT	205	138	152	-	1.67	AT3G05936	1398	antisense	AT3G05937	0	antisense	2.12462	1.67861	protein_coding	At3g05936	Unknown protein
PS-Spec_Chr1_3592226..3592374	2.378	0.00870351	At5g63090	LOB	WCCGCCGCCDYCKCCGCCGCH	GCAGTCGCGGCATCCGCCGCC	149	81	101	-	23.95	AT1G10760	1297	antisense	AT1G10770	0	antisense	1.51896	3.25753	protein_coding	GWD1	Alpha-glucan water dikinase 1, chloroplastic; GWD1; starch metabolism
PS-Spec_Chr1_3592226..3592374	2.378	0.00870351	At5g25390	SHN3	WCCDCCGCCRCCDCCGCCGCC	GTCGCGGCATCCGCCGCCGTA	149	78	98	-	18.75	AT1G10760	1297	antisense	AT1G10770	0	antisense	1.51896	3.25753	protein_coding	GWD1	Alpha-glucan water dikinase 1, chloroplastic; GWD1; starch metabolism
PS-Spec_Chr2_8092395..8092572	2.14483	0.0159832	At5g66700	ATHB53	HCAATAATTGD	AAAATAATTGG	178	157	167	+	11.56	AT2G18660	658	antisense	AT2G18670	647	sense	-3.13314		protein_coding	EGC2	EG45-like domain containing protein 2, EGC2; plant natriuretic peptide A
PS-Spec_Chr2_8092395..8092572	2.14483	0.0159832	At3g01470	ATHB1, HAT5	HYAATAATTRW	AAAATAATTGG	178	157	167	+	10.38	AT2G18660	658	antisense	AT2G18670	647	sense	-3.13314		protein_coding	EGC2	EG45-like domain containing protein 2, EGC2; plant natriuretic peptide A
PS-Spec_Chr2_8092395..8092572	2.14483	0.0159832	At1g79840	ATHB20, GL2	HYAATAATTRA	AAAATAATTGG	178	157	167	+	9.9	AT2G18660	658	antisense	AT2G18670	647	sense	-3.13314		protein_coding	EGC2	EG45-like domain containing protein 2, EGC2; plant natriuretic peptide A
PS-Spec_Chr2_8092395..8092572	2.14483	0.0159832	At5g62940	DOF5.6, HCA2	RAAAAAADVAAAAAGKWAAWA	AAAAATAAAATAAAGAAGAGA	178	67	87	-	9.56	AT2G18660	658	antisense	AT2G18670	647	sense	-3.13314		protein_coding	EGC2	EG45-like domain containing protein 2, EGC2; plant natriuretic peptide A
PS-Spec_Chr2_8092395..8092572	2.14483	0.0159832	AT1G69570	DOF1.1	TTTTYACTTTTTYTTTTTTTTTTTTTW	TCTCTTCTTTATTTTATTTTTTTGAAT	178	67	93	+	8	AT2G18660	658	antisense	AT2G18670	647	sense	-3.13314		protein_coding	EGC2	EG45-like domain containing protein 2, EGC2; plant natriuretic peptide A
PS-Spec_Chr2_8092395..8092572	2.14483	0.0159832	At2g01930	BPC1	CTCTYTCTCTCTCTC	ATTTGTCTTTCTCTT	178	51	65	-	5.33	AT2G18660	658	antisense	AT2G18670	647	sense	-3.13314		protein_coding	EGC2	EG45-like domain containing protein 2, EGC2; plant natriuretic peptide A
PS-Spec_Chr4_14711860..14712029	2.23062	0.0128533	At5g62940	DOF5.6, HCA2	RAAAAAADVAAAAAGKWAAWA	CGTGTGAAGTAAAAGGAAAAA	170	116	136	-	10.24	AT4G30090	174	antisense	AT4G30100	1370	sense	-1.99677		protein_coding	embryo defective 1353	Golgin family A protein; embryo defective 1353
PS-Spec_Chr4_14711860..14712029	2.23062	0.0128533	AT1G69570	DOF1.1	TTTTYACTTTTTYTTTTTTTTTTTTTW	TTTTTCCTTTTACTTCACACGTTTTTG	170	116	142	+	10.16	AT4G30090	174	antisense	AT4G30100	1370	sense	-1.99677		protein_coding	embryo defective 1353	Golgin family A protein; embryo defective 1353
PS-Spec_Chr4_14711860..14712029	2.23062	0.0128533	At1g29160	DOF1.5, COG1	RWAAAAADDAAAAAGTRAAAA	CGTGTGAAGTAAAAGGAAAAA	170	116	136	-	9.32	AT4G30090	174	antisense	AT4G30100	1370	sense	-1.99677		protein_coding	embryo defective 1353	Golgin family A protein; embryo defective 1353
PS-Spec_Chr4_12675345..12675589	2.46851	0.00678391	At3g18990	VRN1	VWKTTTTTTTTTTTTTTKB	ATGTTTTTTTTTTTCTCCT	245	216	234	+	14.19	AT4G24540	1238	antisense	AT4G24550	118	sense	-1.93714		protein_coding	AGL24	AGAMOUS-like 24; regulates the expression of SOC1 and flowering
PS-Spec_Chr4_12675345..12675589	2.46851	0.00678391	At5g52830	WRKY27	ANCGTTGACTTTT	AGTTTTGACTTCC	245	144	156	+	6.49	AT4G24540	1238	antisense	AT4G24550	118	sense	-1.93714		protein_coding	AGL24	AGAMOUS-like 24; regulates the expression of SOC1 and flowering
PS-Spec_Chr4_12675345..12675589	2.46851	0.00678391	At4g24240	WRKY7	DNCGTTGACTTTTT	AGTTTTGACTTCCA	245	144	157	+	4.8	AT4G24540	1238	antisense	AT4G24550	118	sense	-1.93714		protein_coding	AGL24	AGAMOUS-like 24; regulates the expression of SOC1 and flowering
PS-Spec_Chr4_12675345..12675589	2.46851	0.00678391	At2g01930	BPC1	CTCTYTCTCTCTCTC	ATTTTTCTTTTTCTA	245	11	25	-	3.85	AT4G24540	1238	antisense	AT4G24550	118	sense	-1.93714		protein_coding	AGL24	AGAMOUS-like 24; regulates the expression of SOC1 and flowering
PS-Spec_Chr1_8016934..8017167	3.63069	0.000141334	At2g01930	BPC1	CTCTYTCTCTCTCTC	TAGTCTCTCTTTGTA	234	84	98	+	4.62	AT1G22650	783	antisense	AT1G22660	113	sense	-1.7035		protein_coding	INVD	Plant neutral invertase family protein
PS-Spec_Chr3_2491223..2491467	2.43741	0.00739636	At3g01470	ATHB1, HAT5	HYAATAATTRW	ACAATAATTCT	245	208	218	-	11.98	AT3G07800	42	antisense	AT3G07810	792	sense	-1.58963		protein_coding	TK1A	Thymidine kinase a; TK1A
PS-Spec_Chr3_2491223..2491467	2.43741	0.00739636	At3g18990	VRN1	VWKTTTTTTTTTTTTTTKB	ATCAGTTTTTTTTTTTTTA	245	11	29	-	11.05	AT3G07800	42	antisense	AT3G07810	792	sense	-1.58963		protein_coding	TK1A	Thymidine kinase a; TK1A
PS-Spec_Chr3_2491223..2491467	2.43741	0.00739636	At5g66700	ATHB53	HCAATAATTGD	ACAATAATTCT	245	208	218	-	10.71	AT3G07800	42	antisense	AT3G07810	792	sense	-1.58963		protein_coding	TK1A	Thymidine kinase a; TK1A
PS-Spec_Chr3_2491223..2491467	2.43741	0.00739636	At1g79840	ATHB20, GL2	HYAATAATTRA	ACAATAATTCT	245	208	218	-	10.58	AT3G07800	42	antisense	AT3G07810	792	sense	-1.58963		protein_coding	TK1A	Thymidine kinase a; TK1A
PS-Spec_Chr3_2491837..2492192	2.29766	0.0107905	AT1G69570	DOF1.1	TTTTYACTTTTTYTTTTTTTTTTTTTW	TAATTACTTTCTATATAATTCTTCTTT	356	184	210	+	9.68	AT3G07800	656	antisense	AT3G07810	67	sense	-1.58963		protein_coding	TK1A	Thymidine kinase a; TK1A
PS-Spec_Chr3_2491837..2492192	2.29766	0.0107905	At1g29160	DOF1.5, COG1	RWAAAAADDAAAAAGTRAAAA	TTAGTATTGAAAAAGAGAAAA	356	333	353	+	8.67	AT3G07800	656	antisense	AT3G07810	67	sense	-1.58963		protein_coding	TK1A	Thymidine kinase a; TK1A
PS-Spec_Chr3_2491837..2492192	2.29766	0.0107905	At2g01930	BPC1	CTCTYTCTCTCTCTC	TTTTTTCTCTTTTTC	356	341	355	-	7.72	AT3G07800	656	antisense	AT3G07810	67	sense	-1.58963		protein_coding	TK1A	Thymidine kinase a; TK1A
PS-Spec_Chr1_21081434..21081643	2.28837	0.0110579	At5g62940	DOF5.6, HCA2	RAAAAAADVAAAAAGKWAAWA	GGAAGAAATGAAAAGAAAGAA	210	145	165	-	9.44	AT1G56300	1010	antisense	AT1G56310	846	sense	1.64765		protein_coding	DJC53	Chaperone DnaJ-domain superfamily protein
PS-Spec_Chr1_21081434..21081643	2.28837	0.0110579	AT1G69570	DOF1.1	TTTTYACTTTTTYTTTTTTTTTTTTTW	TTCTTTCTTTTCATTTCTTCCAATTTC	210	145	171	+	8.87	AT1G56300	1010	antisense	AT1G56310	846	sense	1.64765		protein_coding	DJC53	Chaperone DnaJ-domain superfamily protein
PS-Spec_Chr1_7980205..7980404	2.5571	0.00527747	At5g63090	LOB	WCCGCCGCCDYCKCCGCCGCH	TCTTCCGCATGTCACGCCGTT	200	169	189	-	14.45	AT1G22570	1394	antisense	AT1G22590	1317	sense	1.81917		protein_coding	NPF5.15	NRT1/ PTR FAMILY 5.15; NPF5.15; oligopeptide transmembrane transporter activity
PS-Spec_Chr1_7980205..7980404	2.5571	0.00527747	At1g79840	ATHB20, GL2	HYAATAATTRA	TAAATAATTTG	200	73	83	+	8.53	AT1G22570	1394	antisense	AT1G22590	1317	sense	1.81917		protein_coding	NPF5.15	NRT1/ PTR FAMILY 5.15; NPF5.15; oligopeptide transmembrane transporter activity
PS-Spec_Chr1_7980205..7980404	2.5571	0.00527747	At2g01930	BPC1	CTCTYTCTCTCTCTC	CATTCTCTCTTTTTT	200	12	26	+	7.77	AT1G22570	1394	antisense	AT1G22590	1317	sense	1.81917		protein_coding	NPF5.15	NRT1/ PTR FAMILY 5.15; NPF5.15; oligopeptide transmembrane transporter activity
PS-Spec_Chr1_7980205..7980404	2.5571	0.00527747	At4g24240	FRS9	CTCTCTCTCTCTCTCTCTCTC	CTCAAACATTCTCTCTTTTTT	200	6	26	+	4.35	AT1G22570	1394	antisense	AT1G22590	1317	sense	1.81917		protein_coding	NPF5.15	NRT1/ PTR FAMILY 5.15; NPF5.15; oligopeptide transmembrane transporter activity
PS-Spec_Chr5_20209722..20209861	1.95604	0.0252304	At5g62940	DOF5.6, HCA2	RAAAAAADVAAAAAGKWAAWA	AGGAAGCGTGTAAAGGAAAAT	140	116	136	+	11.18	AT5G49740	944	antisense	AT5G49750	1016	sense	1.89039		protein_coding	FRO7	Ferric reduction oxidase 7; chloroplastic; involved in iron mobilization from the cytosol into the chloroplast
PS-Spec_Chr5_20209722..20209861	1.95604	0.0252304	At1g29160	DOF1.5, COG1	RWAAAAADDAAAAAGTRAAAA	AGGAAGCGTGTAAAGGAAAAT	140	116	136	+	10.02	AT5G49740	944	antisense	AT5G49750	1016	sense	1.89039		protein_coding	FRO7	Ferric reduction oxidase 7; chloroplastic; involved in iron mobilization from the cytosol into the chloroplast
PS-Spec_Chr1_30158647..30158856	1.96083	0.0249491	AT1G69570	DOF1.1	TTTTYACTTTTTYTTTTTTTTTTTTTW	GTGTCACTTTCTTTTATTCTTATTATT	210	24	50	-	12.88	AT1G80180	838	antisense	AT1G80190	66	sense	1.9103		protein_coding	At1g80180	MAPK kinase substrate protein; stomatal development
PS-Spec_Chr1_30158647..30158856	1.96083	0.0249491	At5g63090	TF3A	CYTCCTCCTCCTCCTCCTC	CATCCTTATCCTCAGACCC	210	84	102	+	10.82	AT1G80180	838	antisense	AT1G80190	66	sense	1.9103		protein_coding	At1g80180	MAPK kinase substrate protein; stomatal development
PS-Spec_Chr1_30158647..30158856	1.96083	0.0249491	At2g01930	BPC1	CTCTYTCTCTCTCTC	TTGTGTCACTTTCTT	210	38	52	-	1.29	AT1G80180	838	antisense	AT1G80190	66	sense	1.9103		protein_coding	At1g80180	MAPK kinase substrate protein; stomatal development
PS-Spec_Chr1_468335..468456	2.107	0.0175588	At3g01470	ATHB1, HAT5	HYAATAATTRW	AAAATAATTAA	122	90	100	-	10.91	AT1G02340	454	antisense	AT1G02350	1361	sense	1.94741		protein_coding	HFR1	Transcription factor HFR1; involvement in phytochrome and blue light responses
PS-Spec_Chr1_468335..468456	2.107	0.0175588	At1g79840	ATHB20, GL2	HYAATAATTRA	AAAATAATTAA	122	90	100	-	10.36	AT1G02340	454	antisense	AT1G02350	1361	sense	1.94741		protein_coding	HFR1	Transcription factor HFR1; involvement in phytochrome and blue light responses
PS-Spec_Chr1_468335..468456	2.107	0.0175588	At5g66700	ATHB53	HCAATAATTGD	AAAATAATTAA	122	90	100	-	9.74	AT1G02340	454	antisense	AT1G02350	1361	sense	1.94741		protein_coding	HFR1	Transcription factor HFR1; involvement in phytochrome and blue light responses
PS-Spec_Chr3_8624056..8624269	1.9896	0.0233175	At1g79840	ATHB20, GL2	HYAATAATTRA	GTAATAATTTG	214	166	176	-	9.43	AT3G23880	841	antisense	AT3G23890	366	sense	2.05399		protein_coding	At3g23880	F-box and associated interaction domains-containing protein
PS-Spec_Chr3_19699483..19699711	2.43131	0.00752221	At3g18990	VRN1	VWKTTTTTTTTTTTTTTKB	CATTTTTTTTTTTGTTTCA	229	84	102	-	13.43	AT3G53150	90	antisense	AT3G08330	31	sense	2.68086		protein_coding	UGT73D1	UDP-glycosyltransferase 73D1
PS-Spec_Chr3_19699483..19699711	2.43131	0.00752221	At5g03150	JKD, IDD10	WWWWTTTTTGTCKTTTTSTD	TATATAGTTGTCTTTTCGTA	229	194	213	-	10.18	AT3G53150	90	antisense	AT3G08330	31	sense	2.68086		protein_coding	UGT73D1	UDP-glycosyltransferase 73D1
PS-Spec_Chr3_19699483..19699711	2.43131	0.00752221	At5g52830	WRKY27	ANCGTTGACTTTT	ATAGTTGTCTTTT	229	198	210	-	8.88	AT3G53150	90	antisense	AT3G08330	31	sense	2.68086		protein_coding	UGT73D1	UDP-glycosyltransferase 73D1
PS-Spec_Chr3_7101828..7102015	3.0318	0.0012155	At1g79840	ATHB20, GL2	HYAATAATTRA	TAAATAATTGC	188	63	73	+	11.79	AT3G20360	190	antisense	AT3G20362	1801	sense	-5.97402		protein_coding	At3g20360	TRAF-like family protein
PS-Spec_Chr3_7101828..7102015	3.0318	0.0012155	At5g66700	ATHB53	HCAATAATTGD	TAAATAATTGC	188	63	73	+	11.27	AT3G20360	190	antisense	AT3G20362	1801	sense	-5.97402		protein_coding	At3g20360	TRAF-like family protein
PS-Spec_Chr3_7101828..7102015	3.0318	0.0012155	At3g01470	ATHB1, HAT5	HYAATAATTRW	TAAATAATTGC	188	63	73	+	11.25	AT3G20360	190	antisense	AT3G20362	1801	sense	-5.97402		protein_coding	At3g20360	TRAF-like family protein
PS-Spec_Chr3_8290817..8291037	2.74772	0.00300058	At2g01930	BPC1	CTCTYTCTCTCTCTC	TACTCTCTCTCTCTA	221	147	161	-	17.67	AT3G23230	652	antisense	AT3G23240	4579	sense	-5.00144		protein_coding	ERF098	Ethylene-responsive transcription factor 98; salt tolerance
PS-Spec_Chr3_8290817..8291037	2.74772	0.00300058	At4g24240	FRS9	CTCTCTCTCTCTCTCTCTCTC	GTTACTCTCTCTCTCTATGTC	221	143	163	-	15.9	AT3G23230	652	antisense	AT3G23240	4579	sense	-5.00144		protein_coding	ERF098	Ethylene-responsive transcription factor 98; salt tolerance
PS-Spec_Chr3_8290817..8291037	2.74772	0.00300058	AT1G69570	DOF1.1	TTTTYACTTTTTYTTTTTTTTTTTTTW	CAATCACTTTATATATTATTTGTTACT	221	158	184	-	11.6	AT3G23230	652	antisense	AT3G23240	4579	sense	-5.00144		protein_coding	ERF098	Ethylene-responsive transcription factor 98; salt tolerance
PS-Spec_Chr3_8290817..8291037	2.74772	0.00300058	At5g66700	ATHB53	HCAATAATTGD	GCAATAATTTG	221	20	30	-	11.21	AT3G23230	652	antisense	AT3G23240	4579	sense	-5.00144		protein_coding	ERF098	Ethylene-responsive transcription factor 98; salt tolerance
PS-Spec_Chr3_8290817..8291037	2.74772	0.00300058	At3g01470	ATHB1, HAT5	HYAATAATTRW	GCAATAATTTG	221	20	30	-	10.54	AT3G23230	652	antisense	AT3G23240	4579	sense	-5.00144		protein_coding	ERF098	Ethylene-responsive transcription factor 98; salt tolerance
PS-Spec_Chr3_8290817..8291037	2.74772	0.00300058	At1g79840	ATHB20, GL2	HYAATAATTRA	GCAATAATTTG	221	20	30	-	10.34	AT3G23230	652	antisense	AT3G23240	4579	sense	-5.00144		protein_coding	ERF098	Ethylene-responsive transcription factor 98; salt tolerance
PS-Spec_Chr3_8290817..8291037	2.74772	0.00300058	At1g29160	DOF1.5, COG1	RWAAAAADDAAAAAGTRAAAA	AAATAATATATAAAGTGATTG	221	164	184	+	10.27	AT3G23230	652	antisense	AT3G23240	4579	sense	-5.00144		protein_coding	ERF098	Ethylene-responsive transcription factor 98; salt tolerance
PS-Spec_Chr3_8290817..8291037	2.74772	0.00300058	AT5G02460	DOF5.1	HWTTWACTTTTTBDHTTWW	CAATCACTTTATATATTAT	221	166	184	-	10.09	AT3G23230	652	antisense	AT3G23240	4579	sense	-5.00144		protein_coding	ERF098	Ethylene-responsive transcription factor 98; salt tolerance
PS-Spec_Chr2_13863086..13863277	2.38375	0.00856854	At5g03150	JKD, IDD10	WWWWTTTTTGTCKTTTTSTD	AATGTGTTTGTCCGTATGTT	192	53	72	-	9.66	AT2G32680	471	antisense	AT2G32690	357	antisense	-4.415		protein_coding	RLP23	Disease resistance protein; RLP23, putative
PS-Spec_Chr3_4557248..4557502	2.5311	0.00568531	At2g01930	BPC1	CTCTYTCTCTCTCTC	TTTTGTCTCTCTCTT	255	222	236	+	11.67	AT3G13840	265	antisense	AT3G13845	0	antisense	-4.19375		protein_coding	SCL29	Scarecrow-like protein 29, SCL29; GRAS family transcription factor; hormone signaling
PS-Spec_Chr3_4557248..4557502	2.5311	0.00568531	At3g18990	VRN1	VWKTTTTTTTTTTTTTTKB	AAGTTTTTTTTTGTCTCTC	255	214	232	+	11.54	AT3G13840	265	antisense	AT3G13845	0	antisense	-4.19375		protein_coding	SCL29	Scarecrow-like protein 29, SCL29; GRAS family transcription factor; hormone signaling
PS-Spec_Chr3_4557248..4557502	2.5311	0.00568531	At4g24240	FRS9	CTCTCTCTCTCTCTCTCTCTC	TTTTTTGTCTCTCTCTTGTTA	255	220	240	+	4.27	AT3G13840	265	antisense	AT3G13845	0	antisense	-4.19375		protein_coding	SCL29	Scarecrow-like protein 29, SCL29; GRAS family transcription factor; hormone signaling
PS-Spec_Chr1_9132069..9132264	2.14629	0.015925	At3g01470	ATHB1, HAT5	HYAATAATTRW	ACAATAATTTT	196	105	115	+	10.98	AT1G26390	289	antisense	AT1G26400	1026	antisense	-3.66305		protein_coding	FOX2	FAD-binding Berberine family protein
PS-Spec_Chr1_9132069..9132264	2.14629	0.015925	At5g66700	ATHB53	HCAATAATTGD	ACAATAATTTT	196	105	115	+	10.28	AT1G26390	289	antisense	AT1G26400	1026	antisense	-3.66305		protein_coding	FOX2	FAD-binding Berberine family protein
PS-Spec_Chr1_9132069..9132264	2.14629	0.015925	At1g79840	ATHB20, GL2	HYAATAATTRA	ACAATAATTTT	196	105	115	+	9.76	AT1G26390	289	antisense	AT1G26400	1026	antisense	-3.66305		protein_coding	FOX2	FAD-binding Berberine family protein
PS-Spec_Chr1_9132069..9132264	2.14629	0.015925	At2g01930	BPC1	CTCTYTCTCTCTCTC	ATTTTCCTATCTCTT	196	111	125	+	5.05	AT1G26390	289	antisense	AT1G26400	1026	antisense	-3.66305		protein_coding	FOX2	FAD-binding Berberine family protein
PS-Spec_Chr2_18782612..18782817	2.15346	0.0156412	At2g01930	BPC1	CTCTYTCTCTCTCTC	CCACCTCTGTTTCTC	206	130	144	-	5.26	AT2G45570	638	antisense	AT2G45580	0	antisense	-3.18756		protein_coding	CYP76C2	Cytochrome P450; CYP76C2; diterpenoid biosynthesis
PS-Spec_Chr2_11234623..11234819	2.28044	0.0112907	AT5G02460	DOF5.1	HWTTWACTTTTTBDHTTWW	CTATTACTTTAGGTTAACT	197	16	34	+	10.88	AT2G26400	1234	antisense	AT2G26410	0	antisense	-3.18088		protein_coding	ARD1	Acireductone dioxygenase 1
PS-Spec_Chr2_11234623..11234819	2.28044	0.0112907	At5g62940	DOF5.6, HCA2	RAAAAAADVAAAAAGKWAAWA	GCAGTTAACCTAAAGTAATAG	197	16	36	-	9.68	AT2G26400	1234	antisense	AT2G26410	0	antisense	-3.18088		protein_coding	ARD1	Acireductone dioxygenase 1
PS-Spec_Chr2_11234623..11234819	2.28044	0.0112907	At5g63090	TF3A	CYTCCTCCTCCTCCTCCTC	CTTTCATCTTCTACTTCTC	197	121	139	-	9.12	AT2G26400	1234	antisense	AT2G26410	0	antisense	-3.18088		protein_coding	ARD1	Acireductone dioxygenase 1
PS-Spec_Chr2_11234623..11234819	2.28044	0.0112907	At1g29160	DOF1.5, COG1	RWAAAAADDAAAAAGTRAAAA	GCAGTTAACCTAAAGTAATAG	197	16	36	-	8.4	AT2G26400	1234	antisense	AT2G26410	0	antisense	-3.18088		protein_coding	ARD1	Acireductone dioxygenase 1
PS-Spec_Chr2_11234623..11234819	2.28044	0.0112907	At2g01930	BPC1	CTCTYTCTCTCTCTC	CTCTTCTTCTCTCCA	197	51	65	+	7.52	AT2G26400	1234	antisense	AT2G26410	0	antisense	-3.18088		protein_coding	ARD1	Acireductone dioxygenase 1
PS-Spec_Chr2_11234623..11234819	2.28044	0.0112907	At4g24240	FRS9	CTCTCTCTCTCTCTCTCTCTC	TTCTCTTCTTCTCTCCATTTG	197	49	69	+	5.71	AT2G26400	1234	antisense	AT2G26410	0	antisense	-3.18088		protein_coding	ARD1	Acireductone dioxygenase 1
PS-Spec_Chr3_17344777..17344903	1.98436	0.023608	At5g52830	WRKY27	ANCGTTGACTTTT	GCAGTTGACTTCT	127	39	51	-	15.47	AT3G47090	14	antisense	AT3G07635	0	antisense	-2.93581		protein_coding	F13I12.140	non-specific serine/threonine protein kinase
PS-Spec_Chr3_17344777..17344903	1.98436	0.023608	At4g24240	WRKY7	DNCGTTGACTTTTT	GCAGTTGACTTCTT	127	38	51	-	15.13	AT3G47090	14	antisense	AT3G07635	0	antisense	-2.93581		protein_coding	F13I12.140	non-specific serine/threonine protein kinase
PS-Spec_Chr3_17344777..17344903	1.98436	0.023608	At5g03150	JKD, IDD10	WWWWTTTTTGTCKTTTTSTD	TCTTTCCTTGTCTTTTTAGG	127	51	70	-	9.66	AT3G47090	14	antisense	AT3G07635	0	antisense	-2.93581		protein_coding	F13I12.140	non-specific serine/threonine protein kinase
PS-Spec_Chr5_26920673..26920863	2.45468	0.00705045	At2g01930	BPC1	CTCTYTCTCTCTCTC	TTCTTCTTCTTTCTA	191	144	158	-	4.82	AT5G67450	493	antisense	AT5G67460	720	antisense	-2.91543		protein_coding	AZF1	Zinc finger protein AZF1; repressor, induced by abiotic stresses
PS-Spec_Chr5_26921600..26921759	1.97671	0.0240373	At3g18990	VRN1	VWKTTTTTTTTTTTTTTKB	GTCGTTTGTTTTTGTTGAT	160	2	20	-	9.95	AT5G67450	1420	antisense	AT5G67460	0	antisense	-2.91543		protein_coding	AZF1	Zinc finger protein AZF1; repressor, induced by abiotic stresses
PS-Spec_Chr5_26921600..26921759	1.97671	0.0240373	At5g25390	SHN3	WCCDCCGCCRCCDCCGCCGCC	GCCCACCACGCTTCCGCTGCG	160	83	103	-	8.45	AT5G67450	1420	antisense	AT5G67460	0	antisense	-2.91543		protein_coding	AZF1	Zinc finger protein AZF1; repressor, induced by abiotic stresses
PS-Spec_Chr5_24502958..24503191	2.5351	0.00562081	At2g01930	BPC1	CTCTYTCTCTCTCTC	GTCTTTCTCTCTCTC	234	7	21	-	18.53	AT5G60900	1187	antisense	AT5G60910	0	antisense	-2.36974		protein_coding	RLK1	G-type lectin S-receptor-like serine/threonine-protein kinase RLK1
PS-Spec_Chr5_24502958..24503191	2.5351	0.00562081	At5g63090	LOB	WCCGCCGCCDYCKCCGCCGCH	TACTGCGTAACCTCCTCCAGG	234	26	46	-	13.56	AT5G60900	1187	antisense	AT5G60910	0	antisense	-2.36974		protein_coding	RLK1	G-type lectin S-receptor-like serine/threonine-protein kinase RLK1
PS-Spec_Chr5_24502958..24503191	2.5351	0.00562081	At3g01470	ATHB1, HAT5	HYAATAATTRW	ACAATAATTTT	234	133	143	-	10.98	AT5G60900	1187	antisense	AT5G60910	0	antisense	-2.36974		protein_coding	RLK1	G-type lectin S-receptor-like serine/threonine-protein kinase RLK1
PS-Spec_Chr5_24502958..24503191	2.5351	0.00562081	At5g63090	TF3A	CYTCCTCCTCCTCCTCCTC	CTTCTCCCTCTCCTTAATC	234	113	131	+	10.57	AT5G60900	1187	antisense	AT5G60910	0	antisense	-2.36974		protein_coding	RLK1	G-type lectin S-receptor-like serine/threonine-protein kinase RLK1
PS-Spec_Chr5_24502958..24503191	2.5351	0.00562081	At5g66700	ATHB53	HCAATAATTGD	ACAATAATTTT	234	133	143	-	10.28	AT5G60900	1187	antisense	AT5G60910	0	antisense	-2.36974		protein_coding	RLK1	G-type lectin S-receptor-like serine/threonine-protein kinase RLK1
PS-Spec_Chr5_24502958..24503191	2.5351	0.00562081	At4g24240	FRS9	CTCTCTCTCTCTCTCTCTCTC	GTCTTTCTCTCTCTCAGTACT	234	1	21	-	10.17	AT5G60900	1187	antisense	AT5G60910	0	antisense	-2.36974		protein_coding	RLK1	G-type lectin S-receptor-like serine/threonine-protein kinase RLK1
PS-Spec_Chr5_24502958..24503191	2.5351	0.00562081	At1g79840	ATHB20, GL2	HYAATAATTRA	ACAATAATTTT	234	133	143	-	9.76	AT5G60900	1187	antisense	AT5G60910	0	antisense	-2.36974		protein_coding	RLK1	G-type lectin S-receptor-like serine/threonine-protein kinase RLK1
PS-Spec_Chr4_12143987..12144136	2.10101	0.0178202	At5g63090	TF3A	CYTCCTCCTCCTCCTCCTC	CCTCTCCATCTGCCTCTGC	150	55	73	-	13.2	AT4G23190	128	antisense	AT4G23205	106	antisense	-2.18023		protein_coding	CRK11	Cysteine-rich receptor-like protein kinase 11, CRK11
PS-Spec_Chr4_12143987..12144136	2.10101	0.0178202	AT1G69570	DOF1.1	TTTTYACTTTTTYTTTTTTTTTTTTTW	TGAATACTTTATCCTTTATGTCATTAT	150	9	35	-	11.39	AT4G23190	128	antisense	AT4G23205	106	antisense	-2.18023		protein_coding	CRK11	Cysteine-rich receptor-like protein kinase 11, CRK11
PS-Spec_Chr4_12143987..12144136	2.10101	0.0178202	At1g29160	DOF1.5, COG1	RWAAAAADDAAAAAGTRAAAA	GATAATGACATAAAGGATAAA	150	8	28	+	11.39	AT4G23190	128	antisense	AT4G23205	106	antisense	-2.18023		protein_coding	CRK11	Cysteine-rich receptor-like protein kinase 11, CRK11
PS-Spec_Chr4_12143987..12144136	2.10101	0.0178202	At1g51700	DOF1.7, Adof1	AAAAAVAAAAAGTARAAAAWR	AATGACATAAAGGATAAAGTA	150	11	31	+	11.2	AT4G23190	128	antisense	AT4G23205	106	antisense	-2.18023		protein_coding	CRK11	Cysteine-rich receptor-like protein kinase 11, CRK11
PS-Spec_Chr4_12143987..12144136	2.10101	0.0178202	At5g62940	DOF5.6, HCA2	RAAAAAADVAAAAAGKWAAWA	GATAATGACATAAAGGATAAA	150	8	28	+	11.01	AT4G23190	128	antisense	AT4G23205	106	antisense	-2.18023		protein_coding	CRK11	Cysteine-rich receptor-like protein kinase 11, CRK11
PS-Spec_Chr4_12143987..12144136	2.10101	0.0178202	AT5G02460	DOF5.1	HWTTWACTTTTTBDHTTWW	TTTATCCTTTATGTCATTA	150	10	28	-	10.38	AT4G23190	128	antisense	AT4G23205	106	antisense	-2.18023		protein_coding	CRK11	Cysteine-rich receptor-like protein kinase 11, CRK11
PS-Spec_Chr4_12143987..12144136	2.10101	0.0178202	At5g63090	LOB	WCCGCCGCCDYCKCCGCCGCH	CTCTCCATCTGCCTCTGCGTC	150	52	72	-	6.95	AT4G23190	128	antisense	AT4G23205	106	antisense	-2.18023		protein_coding	CRK11	Cysteine-rich receptor-like protein kinase 11, CRK11
PS-Spec_Chr4_12143987..12144136	2.10101	0.0178202	At2g01930	BPC1	CTCTYTCTCTCTCTC	CTCTCCATCTGCCTC	150	58	72	-	2.95	AT4G23190	128	antisense	AT4G23205	106	antisense	-2.18023		protein_coding	CRK11	Cysteine-rich receptor-like protein kinase 11, CRK11
PS-Spec_Chr5_5543789..5543966	2.34218	0.00958581	At5g25390	SHN3	WCCDCCGCCRCCDCCGCCGCC	TCCGCCGCCTTCTCATCCCCA	178	50	70	+	19.35	AT5G16850	131	antisense	AT5G16860	0	sense	-2.08452		protein_coding	TERT	telomerase reverse transcriptase
PS-Spec_Chr5_5543789..5543966	2.34218	0.00958581	At5g63090	TF3A	CYTCCTCCTCCTCCTCCTC	CCGCCGCCTTCTCATCCCC	178	51	69	+	18.61	AT5G16850	131	antisense	AT5G16860	0	sense	-2.08452		protein_coding	TERT	telomerase reverse transcriptase
PS-Spec_Chr5_5543789..5543966	2.34218	0.00958581	At5g63090	LOB	WCCGCCGCCDYCKCCGCCGCH	TCCGCCGCCTTCTCATCCCCA	178	50	70	+	17.74	AT5G16850	131	antisense	AT5G16860	0	sense	-2.08452		protein_coding	TERT	telomerase reverse transcriptase
PS-Spec_Chr5_5543789..5543966	2.34218	0.00958581	At2g01930	BPC1	CTCTYTCTCTCTCTC	AAGTCTCTCTCTTCT	178	101	115	+	5.78	AT5G16850	131	antisense	AT5G16860	0	sense	-2.08452		protein_coding	TERT	telomerase reverse transcriptase
PS-Spec_Chr2_14819098..14819292	1.9701	0.0244133	At4g24240	WRKY7	DNCGTTGACTTTTT	AACTTTGGCTTCTT	195	119	132	+	4.6	AT2G35150	886	antisense	AT2G35155	0	antisense	-2.02949		protein_coding	EXL7	EXORDIUM-like 7, EXL7
PS-Spec_Chr2_16368963..16369148	2.1622	0.0153013	At1g79840	ATHB20, GL2	HYAATAATTRA	TTAATAATTGT	186	95	105	-	12.84	AT2G39210	392	antisense	AT2G39220	5732	antisense	-2.00355		protein_coding	PIC30	Major facilitator superfamily protein
PS-Spec_Chr2_16368963..16369148	2.1622	0.0153013	At3g01470	ATHB1, HAT5	HYAATAATTRW	TTAATAATTGT	186	95	105	-	12.59	AT2G39210	392	antisense	AT2G39220	5732	antisense	-2.00355		protein_coding	PIC30	Major facilitator superfamily protein
PS-Spec_Chr2_16368963..16369148	2.1622	0.0153013	At5g66700	ATHB53	HCAATAATTGD	TTAATAATTGT	186	95	105	-	11.36	AT2G39210	392	antisense	AT2G39220	5732	antisense	-2.00355		protein_coding	PIC30	Major facilitator superfamily protein
PS-Spec_Chr2_16370037..16370256	3.05125	0.00113944	At3g18990	VRN1	VWKTTTTTTTTTTTTTTKB	CTTATTTTTTTTGTCTCTG	220	187	205	+	12.23	AT2G39210	1466	antisense	AT2G39220	4624	antisense	-2.00355		protein_coding	PIC30	Major facilitator superfamily protein
PS-Spec_Chr5_2079704..2079889	2.23772	0.0126195	At2g01930	BPC1	CTCTYTCTCTCTCTC	TTCTATTTATTTCTC	186	148	162	+	2.25	AT5G06720	698	antisense	AT5G06730	35	antisense	-1.84982		protein_coding	PER53	Peroxidase 53; PER53
PS-Spec_Chr3_6436318..6436539	2.35569	0.00924426	At1g79840	ATHB20, GL2	HYAATAATTRA	TTAATAATTGT	222	22	32	-	12.84	AT3G18710	271	antisense	AT3G18715	4277	sense	-1.8341		protein_coding	PUB29	U-box domain-containing protein 29; PUB29
PS-Spec_Chr3_6436318..6436539	2.35569	0.00924426	At3g01470	ATHB1, HAT5	HYAATAATTRW	TTAATAATTGT	222	22	32	-	12.59	AT3G18710	271	antisense	AT3G18715	4277	sense	-1.8341		protein_coding	PUB29	U-box domain-containing protein 29; PUB29
PS-Spec_Chr3_6436318..6436539	2.35569	0.00924426	At5g66700	ATHB53	HCAATAATTGD	TTAATAATTGT	222	22	32	-	11.36	AT3G18710	271	antisense	AT3G18715	4277	sense	-1.8341		protein_coding	PUB29	U-box domain-containing protein 29; PUB29
PS-Spec_Chr1_29633557..29633754	2.69658	0.00350279	At5g03150	JKD, IDD10	WWWWTTTTTGTCKTTTTSTD	GATTTATTTGTCTGGTTCTA	198	68	87	-	11.27	AT1G78815	765	antisense	AT1G78820	341	antisense	-1.82933		protein_coding	LSH7	LIGHT-DEPENDENT SHORT HYPOCOTYLS 7; protein of unknown function (DUF640)
PS-Spec_Chr3_4236080..4236423	2.42744	0.00760296	At5g25390	SHN3	WCCDCCGCCRCCDCCGCCGCC	CGAGCCGCCGTTTCTACTTTC	344	39	59	+	7.16	AT3G13175	265	antisense	AT3G13180	0	antisense	-1.71027		protein_coding	PRCE1	Unknown protein
PS-Spec_Chr4_14813486..14813708	3.09599	0.000980787	At5g03150	JKD, IDD10	WWWWTTTTTGTCKTTTTSTD	CTATTTCTTGTCGTTTGTGG	223	54	73	-	9.67	AT4G30250	378	antisense	AT4G30260	2866	antisense	-1.7085		protein_coding	At4g30250	AAA-ATPase
PS-Spec_Chr1_24519169..24519336	2.10634	0.0175873	At4g24240	WRKY7	DNCGTTGACTTTTT	GCCTTTGACTTTAT	168	130	143	-	13.66	AT1G65900	567	antisense	AT1G65910	1331	antisense	-1.66388		protein_coding	At1g65900	Unknown protein F12P19_7
PS-Spec_Chr1_24519169..24519336	2.10634	0.0175873	At5g52830	WRKY27	ANCGTTGACTTTT	GCCTTTGACTTTA	168	131	143	-	12.88	AT1G65900	567	antisense	AT1G65910	1331	antisense	-1.66388		protein_coding	At1g65900	Unknown protein F12P19_7
PS-Spec_Chr1_24519169..24519336	2.10634	0.0175873	At1g79840	ATHB20, GL2	HYAATAATTRA	ACAATAATTAC	168	5	15	-	12.63	AT1G65900	567	antisense	AT1G65910	1331	antisense	-1.66388		protein_coding	At1g65900	Unknown protein F12P19_7
PS-Spec_Chr1_24519169..24519336	2.10634	0.0175873	At5g66700	ATHB53	HCAATAATTGD	ACAATAATTAC	168	5	15	-	12.19	AT1G65900	567	antisense	AT1G65910	1331	antisense	-1.66388		protein_coding	At1g65900	Unknown protein F12P19_7
PS-Spec_Chr1_24519169..24519336	2.10634	0.0175873	At3g01470	ATHB1, HAT5	HYAATAATTRW	ACAATAATTAC	168	5	15	-	11.95	AT1G65900	567	antisense	AT1G65910	1331	antisense	-1.66388		protein_coding	At1g65900	Unknown protein F12P19_7
PS-Spec_Chr1_24519169..24519336	2.10634	0.0175873	AT5G02460	DOF5.1	HWTTWACTTTTTBDHTTWW	CTTTGACTTTATTCCTACT	168	123	141	-	11.86	AT1G65900	567	antisense	AT1G65910	1331	antisense	-1.66388		protein_coding	At1g65900	Unknown protein F12P19_7
PS-Spec_Chr1_24519169..24519336	2.10634	0.0175873	At5g62940	DOF5.6, HCA2	RAAAAAADVAAAAAGKWAAWA	AAAGTAGGAATAAAGTCAAAG	168	121	141	+	11.53	AT1G65900	567	antisense	AT1G65910	1331	antisense	-1.66388		protein_coding	At1g65900	Unknown protein F12P19_7
PS-Spec_Chr1_24519169..24519336	2.10634	0.0175873	At1g29160	DOF1.5, COG1	RWAAAAADDAAAAAGTRAAAA	AAAGTAGGAATAAAGTCAAAG	168	121	141	+	11.01	AT1G65900	567	antisense	AT1G65910	1331	antisense	-1.66388		protein_coding	At1g65900	Unknown protein F12P19_7
PS-Spec_Chr1_24519169..24519336	2.10634	0.0175873	AT1G69570	DOF1.1	TTTTYACTTTTTYTTTTTTTTTTTTTW	CTTTGACTTTATTCCTACTTTAAAGTT	168	115	141	-	8.93	AT1G65900	567	antisense	AT1G65910	1331	antisense	-1.66388		protein_coding	At1g65900	Unknown protein F12P19_7
PS-Spec_Chr1_24519169..24519336	2.10634	0.0175873	At3g18990	VRN1	VWKTTTTTTTTTTTTTTKB	TTTCTTTTTTTTTGGTTAA	168	80	98	+	8.78	AT1G65900	567	antisense	AT1G65910	1331	antisense	-1.66388		protein_coding	At1g65900	Unknown protein F12P19_7
PS-Spec_Chr4_9570544..9570745	1.96649	0.0246213	At2g01930	BPC1	CTCTYTCTCTCTCTC	TTCTATCTCTTTCTC	202	89	103	+	14.17	AT4G17000	460	antisense	AT4G17010	5066	sense	-1.63074		protein_coding	dl4530c	Unknown protein; Neurofilament heavy protein; dl4530c
PS-Spec_Chr4_9570544..9570745	1.96649	0.0246213	At5g62940	DOF5.6, HCA2	RAAAAAADVAAAAAGKWAAWA	GAGTACAAGGAAAAGGTAAAA	202	25	45	-	13.49	AT4G17000	460	antisense	AT4G17010	5066	sense	-1.63074		protein_coding	dl4530c	Unknown protein; Neurofilament heavy protein; dl4530c
PS-Spec_Chr4_9570544..9570745	1.96649	0.0246213	AT1G69570	DOF1.1	TTTTYACTTTTTYTTTTTTTTTTTTTW	TTTTACCTTTTCCTTGTACTCCTATAT	202	25	51	+	13.1	AT4G17000	460	antisense	AT4G17010	5066	sense	-1.63074		protein_coding	dl4530c	Unknown protein; Neurofilament heavy protein; dl4530c
PS-Spec_Chr4_9570544..9570745	1.96649	0.0246213	At1g29160	DOF1.5, COG1	RWAAAAADDAAAAAGTRAAAA	GAGTACAAGGAAAAGGTAAAA	202	25	45	-	11.8	AT4G17000	460	antisense	AT4G17010	5066	sense	-1.63074		protein_coding	dl4530c	Unknown protein; Neurofilament heavy protein; dl4530c
PS-Spec_Chr4_9570544..9570745	1.96649	0.0246213	At4g24240	FRS9	CTCTCTCTCTCTCTCTCTCTC	CATTTCTTCTATCTCTTTCTC	202	83	103	+	11.7	AT4G17000	460	antisense	AT4G17010	5066	sense	-1.63074		protein_coding	dl4530c	Unknown protein; Neurofilament heavy protein; dl4530c
PS-Spec_Chr4_9570544..9570745	1.96649	0.0246213	At5g63090	TF3A	CYTCCTCCTCCTCCTCCTC	CCTTTTCCTTGTACTCCTA	202	30	48	+	10.68	AT4G17000	460	antisense	AT4G17010	5066	sense	-1.63074		protein_coding	dl4530c	Unknown protein; Neurofilament heavy protein; dl4530c
PS-Spec_Chr4_9570544..9570745	1.96649	0.0246213	AT5G02460	DOF5.1	HWTTWACTTTTTBDHTTWW	TTTTACCTTTTCCTTGTAC	202	25	43	+	10.16	AT4G17000	460	antisense	AT4G17010	5066	sense	-1.63074		protein_coding	dl4530c	Unknown protein; Neurofilament heavy protein; dl4530c
PS-Spec_Chr1_599187..599376	2.10835	0.0175003	At1g79840	ATHB20, GL2	HYAATAATTRA	TTAATAATTGA	190	139	149	+	14.47	AT1G02730	529	antisense	AT1G02740	0	antisense	-1.5552		protein_coding	CSLD5	Cellulose synthase-like D5; CSLD5
PS-Spec_Chr1_599187..599376	2.10835	0.0175003	At3g01470	ATHB1, HAT5	HYAATAATTRW	TTAATAATTGA	190	139	149	+	13.54	AT1G02730	529	antisense	AT1G02740	0	antisense	-1.5552		protein_coding	CSLD5	Cellulose synthase-like D5; CSLD5
PS-Spec_Chr1_599187..599376	2.10835	0.0175003	At5g66700	ATHB53	HCAATAATTGD	TTAATAATTGA	190	139	149	+	11.95	AT1G02730	529	antisense	AT1G02740	0	antisense	-1.5552		protein_coding	CSLD5	Cellulose synthase-like D5; CSLD5
PS-Spec_Chr1_599187..599376	2.10835	0.0175003	At1g29160	DOF1.5, COG1	RWAAAAADDAAAAAGTRAAAA	TTAATAATTGAAAAGGGAGAA	190	139	159	+	9.2	AT1G02730	529	antisense	AT1G02740	0	antisense	-1.5552		protein_coding	CSLD5	Cellulose synthase-like D5; CSLD5
PS-Spec_Chr1_599187..599376	2.10835	0.0175003	AT1G69570	DOF1.1	TTTTYACTTTTTYTTTTTTTTTTTTTW	TTCTCCCTTTTCAATTATTAATGATCA	190	133	159	-	8.06	AT1G02730	529	antisense	AT1G02740	0	antisense	-1.5552		protein_coding	CSLD5	Cellulose synthase-like D5; CSLD5
PS-Spec_Chr2_19371531..19371782	2.17071	0.0149766	AT5G02460	DOF5.1	HWTTWACTTTTTBDHTTWW	TGTTACCTTTTTGGCATTT	252	195	213	-	11.74	AT2G47180	1052	antisense	AT2G09825	2741	antisense	-1.53163		protein_coding	GOLS1	Galactinol synthase 1; GOLS1; induced by ROS; abiotic stress tolerance
PS-Spec_Chr2_19371531..19371782	2.17071	0.0149766	At5g62940	DOF5.6, HCA2	RAAAAAADVAAAAAGKWAAWA	CCAAATGCCAAAAAGGTAACA	252	193	213	+	10.03	AT2G47180	1052	antisense	AT2G09825	2741	antisense	-1.53163		protein_coding	GOLS1	Galactinol synthase 1; GOLS1; induced by ROS; abiotic stress tolerance
PS-Spec_Chr2_19371531..19371782	2.17071	0.0149766	At1g29160	DOF1.5, COG1	RWAAAAADDAAAAAGTRAAAA	CCAAATGCCAAAAAGGTAACA	252	193	213	+	9.41	AT2G47180	1052	antisense	AT2G09825	2741	antisense	-1.53163		protein_coding	GOLS1	Galactinol synthase 1; GOLS1; induced by ROS; abiotic stress tolerance
PS-Spec_Chr2_19371531..19371782	2.17071	0.0149766	AT1G69570	DOF1.1	TTTTYACTTTTTYTTTTTTTTTTTTTW	TATGAACTTTTATGTAACTATTTCTAC	252	89	115	+	8.23	AT2G47180	1052	antisense	AT2G09825	2741	antisense	-1.53163		protein_coding	GOLS1	Galactinol synthase 1; GOLS1; induced by ROS; abiotic stress tolerance
PS-Spec_Chr2_15315814..15316040	2.50133	0.00618645	AT1G69570	DOF1.1	TTTTYACTTTTTYTTTTTTTTTTTTTW	CTTTTACTTTTACTTACGGTTTCTTTT	227	79	105	+	13.42	AT2G36490	1006	antisense	AT2G36500	1832	sense	-1.5209		protein_coding	ROS1	REPRESSOR OF SILENCING 1 (ROS1); demeter-like 1
PS-Spec_Chr2_15315814..15316040	2.50133	0.00618645	At1g51700	DOF1.7, Adof1	AAAAAVAAAAAGTARAAAAWR	CGTAAGTAAAAGTAAAAGCGT	227	76	96	-	12.22	AT2G36490	1006	antisense	AT2G36500	1832	sense	-1.5209		protein_coding	ROS1	REPRESSOR OF SILENCING 1 (ROS1); demeter-like 1
PS-Spec_Chr2_15315814..15316040	2.50133	0.00618645	At1g29160	DOF1.5, COG1	RWAAAAADDAAAAAGTRAAAA	AACCGTAAGTAAAAGTAAAAG	227	79	99	-	11.58	AT2G36490	1006	antisense	AT2G36500	1832	sense	-1.5209		protein_coding	ROS1	REPRESSOR OF SILENCING 1 (ROS1); demeter-like 1
PS-Spec_Chr2_15315814..15316040	2.50133	0.00618645	At5g62940	DOF5.6, HCA2	RAAAAAADVAAAAAGKWAAWA	AACCGTAAGTAAAAGTAAAAG	227	79	99	-	10.73	AT2G36490	1006	antisense	AT2G36500	1832	sense	-1.5209		protein_coding	ROS1	REPRESSOR OF SILENCING 1 (ROS1); demeter-like 1
PS-Spec_Chr2_15315814..15316040	2.50133	0.00618645	AT5G02460	DOF5.1	HWTTWACTTTTTBDHTTWW	CTTTTACTTTTACTTACGG	227	79	97	+	10.08	AT2G36490	1006	antisense	AT2G36500	1832	sense	-1.5209		protein_coding	ROS1	REPRESSOR OF SILENCING 1 (ROS1); demeter-like 1
PS-Spec_Chr2_15315814..15316040	2.50133	0.00618645	At4g24240	WRKY7	DNCGTTGACTTTTT	TTCGTTTACTTTTG	227	7	20	-	8.73	AT2G36490	1006	antisense	AT2G36500	1832	sense	-1.5209		protein_coding	ROS1	REPRESSOR OF SILENCING 1 (ROS1); demeter-like 1
PS-Spec_Chr2_18089566..18089785	2.4268	0.00761641	At3g01470	ATHB1, HAT5	HYAATAATTRW	CAAATAATTCA	220	55	65	+	10.75	AT2G43610	194	antisense	AT2G09485	2507	sense	1.58301		protein_coding	At2g43610	Endochitinase; chitinase family protein; cell wall macromolecule catabolic process
PS-Spec_Chr2_18089566..18089785	2.4268	0.00761641	At1g79840	ATHB20, GL2	HYAATAATTRA	CAAATAATTCA	220	55	65	+	10.07	AT2G43610	194	antisense	AT2G09485	2507	sense	1.58301		protein_coding	At2g43610	Endochitinase; chitinase family protein; cell wall macromolecule catabolic process
PS-Spec_Chr2_18089566..18089785	2.4268	0.00761641	At5g66700	ATHB53	HCAATAATTGD	CAAATAATTCA	220	55	65	+	9.77	AT2G43610	194	antisense	AT2G09485	2507	sense	1.58301		protein_coding	At2g43610	Endochitinase; chitinase family protein; cell wall macromolecule catabolic process
PS-Spec_Chr5_12605566..12605726	2.19789	0.0139784	At5g62940	DOF5.6, HCA2	RAAAAAADVAAAAAGKWAAWA	TAGTTAAGGAAAAAGTTAAAA	161	11	31	+	14.12	AT5G33370	733	antisense	AT5G33393	50703	antisense	1.6191		protein_coding	At5g33370	GDSL esterase/lipase
PS-Spec_Chr5_12605566..12605726	2.19789	0.0139784	AT1G69570	DOF1.1	TTTTYACTTTTTYTTTTTTTTTTTTTW	TTTTAACTTTTTCCTTAACTACTCTAA	161	5	31	-	13.86	AT5G33370	733	antisense	AT5G33393	50703	antisense	1.6191		protein_coding	At5g33370	GDSL esterase/lipase
PS-Spec_Chr5_12605566..12605726	2.19789	0.0139784	At1g51700	DOF1.7, Adof1	AAAAAVAAAAAGTARAAAAWR	TTAAGGAAAAAGTTAAAACTA	161	14	34	+	13.56	AT5G33370	733	antisense	AT5G33393	50703	antisense	1.6191		protein_coding	At5g33370	GDSL esterase/lipase
PS-Spec_Chr5_12605566..12605726	2.19789	0.0139784	At1g29160	DOF1.5, COG1	RWAAAAADDAAAAAGTRAAAA	TAGTTAAGGAAAAAGTTAAAA	161	11	31	+	12.84	AT5G33370	733	antisense	AT5G33393	50703	antisense	1.6191		protein_coding	At5g33370	GDSL esterase/lipase
PS-Spec_Chr5_12605566..12605726	2.19789	0.0139784	AT5G02460	DOF5.1	HWTTWACTTTTTBDHTTWW	TTTTAACTTTTTCCTTAAC	161	13	31	-	12.45	AT5G33370	733	antisense	AT5G33393	50703	antisense	1.6191		protein_coding	At5g33370	GDSL esterase/lipase
PS-Spec_Chr5_12605566..12605726	2.19789	0.0139784	At5g03150	JKD, IDD10	WWWWTTTTTGTCKTTTTSTD	TTCAATTTTGGCGTTTTAAT	161	119	138	+	10.17	AT5G33370	733	antisense	AT5G33393	50703	antisense	1.6191		protein_coding	At5g33370	GDSL esterase/lipase
PS-Spec_Chr5_17995415..17995627	2.87619	0.00201256	At3g01470	ATHB1, HAT5	HYAATAATTRW	AAAATAATTTA	213	103	113	-	9.99	AT5G44610	692	antisense	AT5G44620	1969	antisense	1.62669		protein_coding	PCAP2	Plasma membrane-associated cation-binding protein 2, PCAP2; microtubule-associated protein 18
PS-Spec_Chr5_17995415..17995627	2.87619	0.00201256	At1g79840	ATHB20, GL2	HYAATAATTRA	AAAATAATTTA	213	103	113	-	8.89	AT5G44610	692	antisense	AT5G44620	1969	antisense	1.62669		protein_coding	PCAP2	Plasma membrane-associated cation-binding protein 2, PCAP2; microtubule-associated protein 18
PS-Spec_Chr5_1926216..1926403	2.23942	0.0125642	At4g24240	FRS9	CTCTCTCTCTCTCTCTCTCTC	CTAACCACCTCTTTCTTCTTC	188	84	104	-	7.84	AT5G06300	808	antisense	AT5G06310	1939	sense	1.65942		protein_coding	LOG7	Cytokinin riboside 5'-monophosphate phosphoribohydrolase converts inactive cytokinin nucleotides to the biologically active free-base forms
PS-Spec_Chr5_1926216..1926403	2.23942	0.0125642	At5g63090	LOB	WCCGCCGCCDYCKCCGCCGCH	ACCACCTCTTTCTTCTTCGTG	188	81	101	-	7.74	AT5G06300	808	antisense	AT5G06310	1939	sense	1.65942		protein_coding	LOG7	Cytokinin riboside 5'-monophosphate phosphoribohydrolase converts inactive cytokinin nucleotides to the biologically active free-base forms
PS-Spec_Chr5_1926216..1926403	2.23942	0.0125642	At4g24240	WRKY7	DNCGTTGACTTTTT	TACATTGACTTCTT	188	14	27	-	7.18	AT5G06300	808	antisense	AT5G06310	1939	sense	1.65942		protein_coding	LOG7	Cytokinin riboside 5'-monophosphate phosphoribohydrolase converts inactive cytokinin nucleotides to the biologically active free-base forms
PS-Spec_Chr5_1926216..1926403	2.23942	0.0125642	At5g52830	WRKY27	ANCGTTGACTTTT	TACATTGACTTCT	188	15	27	-	6.99	AT5G06300	808	antisense	AT5G06310	1939	sense	1.65942		protein_coding	LOG7	Cytokinin riboside 5'-monophosphate phosphoribohydrolase converts inactive cytokinin nucleotides to the biologically active free-base forms
PS-Spec_Chr5_1926216..1926403	2.23942	0.0125642	At2g01930	BPC1	CTCTYTCTCTCTCTC	AACCACCTCTTTCTT	188	88	102	-	1.09	AT5G06300	808	antisense	AT5G06310	1939	sense	1.65942		protein_coding	LOG7	Cytokinin riboside 5'-monophosphate phosphoribohydrolase converts inactive cytokinin nucleotides to the biologically active free-base forms
PS-Spec_Chr3_9633596..9633814	2.16486	0.0151993	At2g01930	BPC1	CTCTYTCTCTCTCTC	GCTTTTCTTTCTCCA	219	51	65	+	0.94	AT3G26280	1450	antisense	AT3G26290	0	antisense	1.6742		protein_coding	CYP71B4	Cytochrome P450; CYP71B4
PS-Spec_Chr1_1696415..1696610	2.58076	0.0049291	At4g24240	WRKY7	DNCGTTGACTTTTT	GCAGTTGATTTTCT	196	70	83	-	6.56	AT1G05660	223	antisense	AT1G05670	930	antisense	1.72168		protein_coding	At1g05660	Pectin lyase-like superfamily protein; F3F20.11
PS-Spec_Chr1_10356690..10356862	2.26799	0.0116649	At5g03150	JKD, IDD10	WWWWTTTTTGTCKTTTTSTD	TTATGTTTTGTCTTATCCTA	173	4	23	+	13.59	AT1G29640	207	antisense	AT1G29660	14812	sense	1.74507		protein_coding	S40-1	Protein of unknown function (DUF584)
PS-Spec_Chr1_3757026..3757261	2.17111	0.0149614	AT1G69570	DOF1.1	TTTTYACTTTTTYTTTTTTTTTTTTTW	TAAACCCTTTTTTTTGTTGTTGTTTAT	236	135	161	+	9.07	AT1G11210	27	antisense	AT1G11220	2600	antisense	1.76446		protein_coding	T28P6.13	Protein of unknown function (DUF761); T28P6.13
PS-Spec_Chr1_3757026..3757261	2.17111	0.0149614	At3g18990	VRN1	VWKTTTTTTTTTTTTTTKB	AACCCTTTTTTTTGTTGTT	236	137	155	+	8.69	AT1G11210	27	antisense	AT1G11220	2600	antisense	1.76446		protein_coding	T28P6.13	Protein of unknown function (DUF761); T28P6.13
PS-Spec_Chr1_3757026..3757261	2.17111	0.0149614	At1g29160	DOF1.5, COG1	RWAAAAADDAAAAAGTRAAAA	AACAACAAAAAAAAGGGTTTA	236	135	155	-	8.55	AT1G11210	27	antisense	AT1G11220	2600	antisense	1.76446		protein_coding	T28P6.13	Protein of unknown function (DUF761); T28P6.13
PS-Spec_Chr5_15168493..15168737	2.38268	0.0085935	At2g01930	BPC1	CTCTYTCTCTCTCTC	TTTTTTCTCTCTCTT	245	224	238	-	14.29	AT5G38020	628	antisense	AT5G38030	2405	antisense	1.93		protein_coding	At5g38020	S-adenosyl-L-methionine-dependent methyltransferases superfamily protein
PS-Spec_Chr5_15168493..15168737	2.38268	0.0085935	At4g24240	FRS9	CTCTCTCTCTCTCTCTCTCTC	GTTTTTTTCTCTCTCTTCCTA	245	220	240	-	12.53	AT5G38020	628	antisense	AT5G38030	2405	antisense	1.93		protein_coding	At5g38020	S-adenosyl-L-methionine-dependent methyltransferases superfamily protein
PS-Spec_Chr5_15168493..15168737	2.38268	0.0085935	At5g63090	TF3A	CYTCCTCCTCCTCCTCCTC	CTCTCTCTTCCTAATCTAC	245	214	232	-	10.68	AT5G38020	628	antisense	AT5G38030	2405	antisense	1.93		protein_coding	At5g38020	S-adenosyl-L-methionine-dependent methyltransferases superfamily protein
PS-Spec_Chr3_18764722..18764905	2.41555	0.00785572	At1g29160	DOF1.5, COG1	RWAAAAADDAAAAAGTRAAAA	ACAAAAATCAAAAGGGGTAAT	184	49	69	-	8.72	AT3G50560	665	antisense	AT3G50570	1843	antisense	1.97988		protein_coding	At3g50560	NAD(P)-binding Rossmann-fold superfamily protein
PS-Spec_Chr3_18764722..18764905	2.41555	0.00785572	AT1G69570	DOF1.1	TTTTYACTTTTTYTTTTTTTTTTTTTW	TTACCCCTTTTGATTTTTGTATATAGA	184	50	76	+	8.54	AT3G50560	665	antisense	AT3G50570	1843	antisense	1.97988		protein_coding	At3g50560	NAD(P)-binding Rossmann-fold superfamily protein
PS-Spec_Chr3_18764722..18764905	2.41555	0.00785572	At4g24240	WRKY7	DNCGTTGACTTTTT	AGATTTGGCTTTTA	184	74	87	+	6.03	AT3G50560	665	antisense	AT3G50570	1843	antisense	1.97988		protein_coding	At3g50560	NAD(P)-binding Rossmann-fold superfamily protein
PS-Spec_Chr3_18764722..18764905	2.41555	0.00785572	At5g52830	WRKY27	ANCGTTGACTTTT	AGATTTGGCTTTT	184	74	86	+	5.52	AT3G50560	665	antisense	AT3G50570	1843	antisense	1.97988		protein_coding	At3g50560	NAD(P)-binding Rossmann-fold superfamily protein
PS-Spec_Chr1_22067291..22067541	2.35866	0.00917053	At5g03150	JKD, IDD10	WWWWTTTTTGTCKTTTTSTD	TTCAAATTCGTCTTTTTGTT	251	12	31	+	10.02	AT1G59940	57	antisense	AT1G59950	491	antisense	1.98502		protein_coding	ARR3	Two-component response regulator 3, ARR3; two-component; negative regulator of cytokinin signaling
PS-Spec_Chr1_22067291..22067541	2.35866	0.00917053	At5g62940	DOF5.6, HCA2	RAAAAAADVAAAAAGKWAAWA	GTGAGAAACAAAAAGACGAAT	251	17	37	-	9.76	AT1G59940	57	antisense	AT1G59950	491	antisense	1.98502		protein_coding	ARR3	Two-component response regulator 3, ARR3; two-component; negative regulator of cytokinin signaling
PS-Spec_Chr1_22067291..22067541	2.35866	0.00917053	At2g01930	BPC1	CTCTYTCTCTCTCTC	TTTCTTCTCTCTATT	251	111	125	+	4.34	AT1G59940	57	antisense	AT1G59950	491	antisense	1.98502		protein_coding	ARR3	Two-component response regulator 3, ARR3; two-component; negative regulator of cytokinin signaling
PS-Spec_Chr1_22067291..22067541	2.35866	0.00917053	At4g24240	FRS9	CTCTCTCTCTCTCTCTCTCTC	TTATTTTCTTCTCTCTATTTT	251	107	127	+	3.91	AT1G59940	57	antisense	AT1G59950	491	antisense	1.98502		protein_coding	ARR3	Two-component response regulator 3, ARR3; two-component; negative regulator of cytokinin signaling
PS-Spec_Chr4_32688..32858	2.11394	0.0172604	At5g62940	DOF5.6, HCA2	RAAAAAADVAAAAAGKWAAWA	AGAAGGCCGGTAAAGCAAGTA	171	25	45	-	9.27	AT4G00070	1261	antisense	AT4G00080	0	sense	1.9853		protein_coding	CTL12	RING-type E3 ubiquitin transferase
PS-Spec_Chr2_16851477..16851688	2.11216	0.0173365	At5g52830	WRKY27	ANCGTTGACTTTT	GTAGTTGACTATT	212	53	65	-	15.11	AT2G40340	982	antisense	AT2G40350	0	antisense	2.05943		protein_coding	DREB2C	Dehydration-responsive element-binding protein 2C; activator of ABA-inducible, salt stress responsive genes
PS-Spec_Chr2_16851477..16851688	2.11216	0.0173365	At4g24240	WRKY7	DNCGTTGACTTTTT	GTAGTTGACTATTG	212	52	65	-	13.15	AT2G40340	982	antisense	AT2G40350	0	antisense	2.05943		protein_coding	DREB2C	Dehydration-responsive element-binding protein 2C; activator of ABA-inducible, salt stress responsive genes
PS-Spec_Chr3_6290749..6290936	2.99806	0.00135854	At1g29160	DOF1.5, COG1	RWAAAAADDAAAAAGTRAAAA	GAAGAACTTTAAAAGTGAACG	188	21	41	+	10.89	AT3G18320	347	antisense	AT3G18330	121	antisense	2.08344		protein_coding	At3g18320	F-box and associated interaction domains-containing protein
PS-Spec_Chr3_6290749..6290936	2.99806	0.00135854	AT1G69570	DOF1.1	TTTTYACTTTTTYTTTTTTTTTTTTTW	CGTTCACTTTTAAAGTTCTTCGGTTCT	188	15	41	-	9.13	AT3G18320	347	antisense	AT3G18330	121	antisense	2.08344		protein_coding	At3g18320	F-box and associated interaction domains-containing protein
PS-Spec_Chr4_11704278..11704458	2.08479	0.0185442	At1g79840	ATHB20, GL2	HYAATAATTRA	GTAATGATTAA	181	19	29	-	8.63	AT4G22080	1492	antisense	AT4G22090	0	antisense	2.15529		protein_coding	RHS14	Pectate lyase 16; root hair specific 14 (RHS14)
PS-Spec_Chr5_16022548..16022790	2.3083	0.0104911	At5g66700	ATHB53	HCAATAATTGD	ACAATAATAGT	243	59	69	+	11.12	AT5G40010	631	antisense	AT5G40020	0	antisense	2.28134		protein_coding	AATP1	ATPase 1, AAA-type; AATP1, ASD, mitochondrial
PS-Spec_Chr5_16022548..16022790	2.3083	0.0104911	At3g01470	ATHB1, HAT5	HYAATAATTRW	ACAATAATAGT	243	59	69	+	10.4	AT5G40010	631	antisense	AT5G40020	0	antisense	2.28134		protein_coding	AATP1	ATPase 1, AAA-type; AATP1, ASD, mitochondrial
PS-Spec_Chr5_16022548..16022790	2.3083	0.0104911	At1g79840	ATHB20, GL2	HYAATAATTRA	CCAATGATTGC	243	137	147	+	10.25	AT5G40010	631	antisense	AT5G40020	0	antisense	2.28134		protein_coding	AATP1	ATPase 1, AAA-type; AATP1, ASD, mitochondrial
PS-Spec_Chr5_16022548..16022790	2.3083	0.0104911	At1g29160	DOF1.5, COG1	RWAAAAADDAAAAAGTRAAAA	GAATGACAAAAAAAGTGATGC	243	35	55	-	9.72	AT5G40010	631	antisense	AT5G40020	0	antisense	2.28134		protein_coding	AATP1	ATPase 1, AAA-type; AATP1, ASD, mitochondrial
PS-Spec_Chr1_4630212..4630383	2.01541	0.0219311	At4g24240	FRS9	CTCTCTCTCTCTCTCTCTCTC	CTGTCTTCCTCTTTCCCACTA	172	38	58	+	11.17	AT1G13500	1042	antisense	AT1G13510	0	antisense	2.30763		protein_coding	At1g13500	Insecticidal crystal toxin domain-containing protein
PS-Spec_Chr1_4630212..4630383	2.01541	0.0219311	At5g63090	TF3A	CYTCCTCCTCCTCCTCCTC	CTCTGTCTTCCTCTTTCCC	172	36	54	+	9.68	AT1G13500	1042	antisense	AT1G13510	0	antisense	2.30763		protein_coding	At1g13500	Insecticidal crystal toxin domain-containing protein
PS-Spec_Chr1_4630212..4630383	2.01541	0.0219311	At2g01930	BPC1	CTCTYTCTCTCTCTC	GTCTTCCTCTTTCCC	172	40	54	+	9.26	AT1G13500	1042	antisense	AT1G13510	0	antisense	2.30763		protein_coding	At1g13500	Insecticidal crystal toxin domain-containing protein
PS-Spec_Chr3_5311881..5312085	1.96701	0.0245908	At1g79840	ATHB20, GL2	HYAATAATTRA	GTAATAATTAA	205	91	101	+	12.72	AT3G15670	892	antisense	AT3G15680	2731	sense	2.469		protein_coding	LEA29	Late embryogenesis abundant protein 29; LEA29
PS-Spec_Chr3_5311881..5312085	1.96701	0.0245908	At3g01470	ATHB1, HAT5	HYAATAATTRW	GTAATAATTAA	205	91	101	+	12.15	AT3G15670	892	antisense	AT3G15680	2731	sense	2.469		protein_coding	LEA29	Late embryogenesis abundant protein 29; LEA29
PS-Spec_Chr3_5311881..5312085	1.96701	0.0245908	At1g51700	DOF1.7, Adof1	AAAAAVAAAAAGTARAAAAWR	AATTTGAAAAAGGAAAAAACA	205	138	158	-	10.98	AT3G15670	892	antisense	AT3G15680	2731	sense	2.469		protein_coding	LEA29	Late embryogenesis abundant protein 29; LEA29
PS-Spec_Chr3_5311881..5312085	1.96701	0.0245908	At5g62940	DOF5.6, HCA2	RAAAAAADVAAAAAGKWAAWA	TACAATTTGAAAAAGGAAAAA	205	141	161	-	10.8	AT3G15670	892	antisense	AT3G15680	2731	sense	2.469		protein_coding	LEA29	Late embryogenesis abundant protein 29; LEA29
PS-Spec_Chr3_5311881..5312085	1.96701	0.0245908	At1g29160	DOF1.5, COG1	RWAAAAADDAAAAAGTRAAAA	TACAATTTGAAAAAGGAAAAA	205	141	161	-	10.37	AT3G15670	892	antisense	AT3G15680	2731	sense	2.469		protein_coding	LEA29	Late embryogenesis abundant protein 29; LEA29
PS-Spec_Chr3_5311881..5312085	1.96701	0.0245908	At5g66700	ATHB53	HCAATAATTGD	GTAATAATTAA	205	91	101	+	10.34	AT3G15670	892	antisense	AT3G15680	2731	sense	2.469		protein_coding	LEA29	Late embryogenesis abundant protein 29; LEA29
PS-Spec_Chr3_5311881..5312085	1.96701	0.0245908	At3g18990	VRN1	VWKTTTTTTTTTTTTTTKB	GTTTTTGTTTTTTCCTTTT	205	133	151	+	9.79	AT3G15670	892	antisense	AT3G15680	2731	sense	2.469		protein_coding	LEA29	Late embryogenesis abundant protein 29; LEA29
PS-Spec_Chr2_14311356..14311533	2.05737	0.0198255	At1g79840	ATHB20, GL2	HYAATAATTRA	TTAATAATTGC	178	166	176	-	13.48	AT2G33830	747	antisense	AT2G33835	178	antisense	2.66895		protein_coding	DRMH1	Dormancy-associated protein homolog 1; DRMH1; dormancy/auxin associated family protein
PS-Spec_Chr2_14311356..14311533	2.05737	0.0198255	At3g01470	ATHB1, HAT5	HYAATAATTRW	TTAATAATTGC	178	166	176	-	11.87	AT2G33830	747	antisense	AT2G33835	178	antisense	2.66895		protein_coding	DRMH1	Dormancy-associated protein homolog 1; DRMH1; dormancy/auxin associated family protein
PS-Spec_Chr2_14311356..14311533	2.05737	0.0198255	At5g66700	ATHB53	HCAATAATTGD	TTAATAATTGC	178	166	176	-	11.16	AT2G33830	747	antisense	AT2G33835	178	antisense	2.66895		protein_coding	DRMH1	Dormancy-associated protein homolog 1; DRMH1; dormancy/auxin associated family protein
PS-Spec_Chr2_14311356..14311533	2.05737	0.0198255	At3g18990	VRN1	VWKTTTTTTTTTTTTTTKB	AATATTTTTTTTTGCTTAA	178	89	107	-	9.54	AT2G33830	747	antisense	AT2G33835	178	antisense	2.66895		protein_coding	DRMH1	Dormancy-associated protein homolog 1; DRMH1; dormancy/auxin associated family protein
PS-Spec_Chr1_3592692..3592869	2.50773	0.00607545	At2g01930	BPC1	CTCTYTCTCTCTCTC	CTGTTTCTCTTTCTG	178	127	141	-	11.12	AT1G10770	111	antisense	AT1G10780	0	antisense	3.25753		protein_coding	At1g10770	Plant invertase/pectin methylesterase inhibitor superfamily protein; promotes pollen tube growth
PS-Spec_Chr1_3592692..3592869	2.50773	0.00607545	At4g24240	FRS9	CTCTCTCTCTCTCTCTCTCTC	TTCTGTTTCTCTTTCTGGTCG	178	123	143	-	4.19	AT1G10770	111	antisense	AT1G10780	0	antisense	3.25753		protein_coding	At1g10770	Plant invertase/pectin methylesterase inhibitor superfamily protein; promotes pollen tube growth
PS-Spec_Chr2_9207818..9208001	2.11017	0.017422	At5g52830	WRKY27	ANCGTTGACTTTT	TACGTTGACTTCG	184	16	28	+	14.92	AT2G21490	692	antisense	AT2G21500	0	antisense	5.45284		protein_coding	LEA	dehydrin
PS-Spec_Chr2_9207818..9208001	2.11017	0.017422	At4g24240	WRKY7	DNCGTTGACTTTTT	TACGTTGACTTCGG	184	16	29	+	14.75	AT2G21490	692	antisense	AT2G21500	0	antisense	5.45284		protein_coding	LEA	dehydrin
PS-Spec_Chr2_9207818..9208001	2.11017	0.017422	At2g01930	BPC1	CTCTYTCTCTCTCTC	GCTCCTCTCTCTCTC	184	125	139	-	12.21	AT2G21490	692	antisense	AT2G21500	0	antisense	5.45284		protein_coding	LEA	dehydrin
PS-Spec_Chr2_9207818..9208001	2.11017	0.017422	At4g24240	FRS9	CTCTCTCTCTCTCTCTCTCTC	GTAAGCTCCTCTCTCTCTCAT	184	123	143	-	6.37	AT2G21490	692	antisense	AT2G21500	0	antisense	5.45284		protein_coding	LEA	dehydrin
PS-Spec_Chr1_1932940..1933183	2.70315	0.00343427	At5g66700	ATHB53	HCAATAATTGD	ACAATAATTGG	244	136	146	-	14.9	AT1G06330	510	antisense	AT1G06340	100	antisense	14.7949		protein_coding	HIPP28	Heavy metal transport/detoxification superfamily protein
PS-Spec_Chr1_1932940..1933183	2.70315	0.00343427	At1g79840	ATHB20, GL2	HYAATAATTRA	ACAATAATTGG	244	136	146	-	13.27	AT1G06330	510	antisense	AT1G06340	100	antisense	14.7949		protein_coding	HIPP28	Heavy metal transport/detoxification superfamily protein
PS-Spec_Chr1_1932940..1933183	2.70315	0.00343427	At3g01470	ATHB1, HAT5	HYAATAATTRW	ACAATAATTGG	244	136	146	-	13.2	AT1G06330	510	antisense	AT1G06340	100	antisense	14.7949		protein_coding	HIPP28	Heavy metal transport/detoxification superfamily protein
PS-Spec_Chr1_1933631..1933832	2.17925	0.0146565	At1g51700	DOF1.7, Adof1	AAAAAVAAAAAGTARAAAAWR	GTCGTCGAAAAGTAAACAGAG	202	32	52	+	11.24	AT1G06330	1201	antisense	AT1G06340	0	antisense	14.7949		protein_coding	HIPP28	Heavy metal transport/detoxification superfamily protein
PS-Spec_Chr1_1933631..1933832	2.17925	0.0146565	AT5G02460	DOF5.1	HWTTWACTTTTTBDHTTWW	TGTTTACTTTTCGACGACC	202	31	49	-	10.2	AT1G06330	1201	antisense	AT1G06340	0	antisense	14.7949		protein_coding	HIPP28	Heavy metal transport/detoxification superfamily protein
PS-Spec_Chr1_1933631..1933832	2.17925	0.0146565	At5g63090	LOB	WCCGCCGCCDYCKCCGCCGCH	GTCGAAGTCATCTCAGCCGAC	202	175	195	-	7.2	AT1G06330	1201	antisense	AT1G06340	0	antisense	14.7949		protein_coding	HIPP28	Heavy metal transport/detoxification superfamily protein
PS-Spec_Chr3_4494531..4494773	2.39857	0.00822967	At1g29160	DOF1.5, COG1	RWAAAAADDAAAAAGTRAAAA	ACGGAATGCAAAAAGGGAATA	243	88	108	+	14.49	AT3G13710	699	antisense	AT3G13720	205	antisense	89.8452		protein_coding	PRA1F4	PRA1 family protein F4; endomembrane trafficking
PS-Spec_Chr3_4494531..4494773	2.39857	0.00822967	At5g62940	DOF5.6, HCA2	RAAAAAADVAAAAAGKWAAWA	ACGGAATGCAAAAAGGGAATA	243	88	108	+	14.48	AT3G13710	699	antisense	AT3G13720	205	antisense	89.8452		protein_coding	PRA1F4	PRA1 family protein F4; endomembrane trafficking
PS-Spec_Chr3_4494531..4494773	2.39857	0.00822967	AT5G02460	DOF5.1	HWTTWACTTTTTBDHTTWW	TATTCCCTTTTTGCATTCC	243	90	108	-	12.03	AT3G13710	699	antisense	AT3G13720	205	antisense	89.8452		protein_coding	PRA1F4	PRA1 family protein F4; endomembrane trafficking
PS-Spec_Chr3_4494531..4494773	2.39857	0.00822967	AT1G69570	DOF1.1	TTTTYACTTTTTYTTTTTTTTTTTTTW	TATTCCCTTTTTGCATTCCGTAACAAA	243	82	108	-	8.77	AT3G13710	699	antisense	AT3G13720	205	antisense	89.8452		protein_coding	PRA1F4	PRA1 family protein F4; endomembrane trafficking
PS-Spec_Chr3_4494531..4494773	2.39857	0.00822967	At3g18990	VRN1	VWKTTTTTTTTTTTTTTKB	GATTATTTTTTTGTTACGG	243	73	91	+	8.52	AT3G13710	699	antisense	AT3G13720	205	antisense	89.8452		protein_coding	PRA1F4	PRA1 family protein F4; endomembrane trafficking
PS-Spec_Chr3_4494531..4494773	2.39857	0.00822967	At5g52830	WRKY27	ANCGTTGACTTTT	ATGTTTGACTTAT	243	136	148	+	8.48	AT3G13710	699	antisense	AT3G13720	205	antisense	89.8452		protein_coding	PRA1F4	PRA1 family protein F4; endomembrane trafficking
PS-Spec_Chr3_4494531..4494773	2.39857	0.00822967	At4g24240	WRKY7	DNCGTTGACTTTTT	ATGTTTGACTTATT	243	136	149	+	8.16	AT3G13710	699	antisense	AT3G13720	205	antisense	89.8452		protein_coding	PRA1F4	PRA1 family protein F4; endomembrane trafficking
PS-Spec_Chr1_23650643..23650813	2.37304	0.00882121	At4g24240	WRKY7	DNCGTTGACTTTTT	CACTTTGACTTTTG	171	130	143	-	12.91	AT1G09755	395	antisense	AT1G63750	26	sense		-1.96005				protein_coding	At1g63750	Disease resistance protein (TIR-NBS-LRR class) family
PS-Spec_Chr1_23650643..23650813	2.37304	0.00882121	At5g52830	WRKY27	ANCGTTGACTTTT	CACTTTGACTTTT	171	131	143	-	12.36	AT1G09755	395	antisense	AT1G63750	26	sense		-1.96005				protein_coding	At1g63750	Disease resistance protein (TIR-NBS-LRR class) family
PS-Spec_Chr1_28804870..28805097	2.4391	0.00736186	At1g29160	DOF1.5, COG1	RWAAAAADDAAAAAGTRAAAA	GGACGGGTAAAAAAGCGAGTA	228	145	165	+	10.03	AT1G76730	11	antisense	AT1G76740	16	sense		-1.59662				protein_coding	At1g76740	Unknown protein F28O16.11; putative
PS-Spec_Chr1_28804870..28805097	2.4391	0.00736186	AT5G02460	DOF5.1	HWTTWACTTTTTBDHTTWW	TACTCGCTTTTTTACCCGT	228	147	165	-	10	AT1G76730	11	antisense	AT1G76740	16	sense		-1.59662				protein_coding	At1g76740	Unknown protein F28O16.11; putative
PS-Spec_Chr1_28804870..28805097	2.4391	0.00736186	At5g62940	DOF5.6, HCA2	RAAAAAADVAAAAAGKWAAWA	GGACGGGTAAAAAAGCGAGTA	228	145	165	+	9.69	AT1G76730	11	antisense	AT1G76740	16	sense		-1.59662				protein_coding	At1g76740	Unknown protein F28O16.11; putative
PS-Spec_Chr1_28804870..28805097	2.4391	0.00736186	AT1G69570	DOF1.1	TTTTYACTTTTTYTTTTTTTTTTTTTW	CGCGCTCTTTTTGTGTACTCGCTTTTT	228	154	180	-	8.44	AT1G76730	11	antisense	AT1G76740	16	sense		-1.59662				protein_coding	At1g76740	Unknown protein F28O16.11; putative
PS-Spec_Chr1_28804870..28805097	2.4391	0.00736186	At5g63090	TF3A	CYTCCTCCTCCTCCTCCTC	CCACCCATCCCTCCACGTC	228	95	113	+	8.36	AT1G76730	11	antisense	AT1G76740	16	sense		-1.59662				protein_coding	At1g76740	Unknown protein F28O16.11; putative
PS-Spec_Chr1_28804870..28805097	2.4391	0.00736186	At5g52830	WRKY27	ANCGTTGACTTTT	TGGTTTGACTTAA	228	181	193	+	5.34	AT1G76730	11	antisense	AT1G76740	16	sense		-1.59662				protein_coding	At1g76740	Unknown protein F28O16.11; putative
PS-Spec_Chr1_28804870..28805097	2.4391	0.00736186	At4g24240	WRKY7	DNCGTTGACTTTTT	TGGTTTGACTTAAA	228	181	194	+	3.98	AT1G76730	11	antisense	AT1G76740	16	sense		-1.59662				protein_coding	At1g76740	Unknown protein F28O16.11; putative
PS-Spec_Chr1_6677936..6678152	1.99181	0.0231961	At1g79840	ATHB20, GL2	HYAATAATTRA	TCAATAATTAA	217	145	155	-	14.31	AT1G19310	255	antisense	AT1G19320	1128	sense		-6.54362				protein_coding	AT1G19320	Pathogenesis-related thaumatin superfamily protein
PS-Spec_Chr1_6677936..6678152	1.99181	0.0231961	At3g01470	ATHB1, HAT5	HYAATAATTRW	TCAATAATTAA	217	145	155	-	13.67	AT1G19310	255	antisense	AT1G19320	1128	sense		-6.54362				protein_coding	AT1G19320	Pathogenesis-related thaumatin superfamily protein
PS-Spec_Chr1_6677936..6678152	1.99181	0.0231961	At5g66700	ATHB53	HCAATAATTGD	TCAATAATTAA	217	145	155	-	12.64	AT1G19310	255	antisense	AT1G19320	1128	sense		-6.54362				protein_coding	AT1G19320	Pathogenesis-related thaumatin superfamily protein
PS-Spec_Chr2_17408402..17408586	2.84973	0.00218784	At1g29160	DOF1.5, COG1	RWAAAAADDAAAAAGTRAAAA	AGAAAGAATAAAAAGGGTCAT	185	14	34	+	12.61	AT2G41720	1076	antisense	AT2G41730	783	sense		2.7603				protein_coding	At2g41730	Calcium-binding site protein
PS-Spec_Chr2_17408402..17408586	2.84973	0.00218784	At5g62940	DOF5.6, HCA2	RAAAAAADVAAAAAGKWAAWA	AGAAAGAATAAAAAGGGTCAT	185	14	34	+	9.43	AT2G41720	1076	antisense	AT2G41730	783	sense		2.7603				protein_coding	At2g41730	Calcium-binding site protein
PS-Spec_Chr2_17408402..17408586	2.84973	0.00218784	AT1G69570	DOF1.1	TTTTYACTTTTTYTTTTTTTTTTTTTW	TTTTGTCTTTACCATTTTTTTCATTGA	185	65	91	-	8.49	AT2G41720	1076	antisense	AT2G41730	783	sense		2.7603				protein_coding	At2g41730	Calcium-binding site protein
PS-Spec_Chr2_17408402..17408586	2.84973	0.00218784	At5g63090	LOB	WCCGCCGCCDYCKCCGCCGCH	ATCGCCATATTTTCATGCGGC	185	124	144	-	7.96	AT2G41720	1076	antisense	AT2G41730	783	sense		2.7603				protein_coding	At2g41730	Calcium-binding site protein
PS-Spec_Chr2_17408402..17408586	2.84973	0.00218784	At2g01930	BPC1	CTCTYTCTCTCTCTC	TTTATTCTTTCTCTC	185	11	25	-	6.25	AT2G41720	1076	antisense	AT2G41730	783	sense		2.7603				protein_coding	At2g41730	Calcium-binding site protein
PS-Spec_Chr4_14077382..14077550	2.69583	0.00351063	At5g52830	WRKY27	ANCGTTGACTTTT	TATGTTGACTTTT	169	61	73	-	13.29	AT4G28485	1370	antisense	AT4G28490	125	sense		-1.62326				protein_coding	RLK5	Receptor-like protein kinase 5; RLK5
PS-Spec_Chr4_14077382..14077550	2.69583	0.00351063	At4g24240	WRKY7	DNCGTTGACTTTTT	TATGTTGACTTTTC	169	60	73	-	12.89	AT4G28485	1370	antisense	AT4G28490	125	sense		-1.62326				protein_coding	RLK5	Receptor-like protein kinase 5; RLK5
PS-Spec_Chr4_14077382..14077550	2.69583	0.00351063	At2g01930	BPC1	CTCTYTCTCTCTCTC	TCCATTCTGTTTCTT	169	154	168	+	1.75	AT4G28485	1370	antisense	AT4G28490	125	sense		-1.62326				protein_coding	RLK5	Receptor-like protein kinase 5; RLK5
PS-Spec_Chr4_15460711..15460961	2.41778	0.00780767	AT5G02460	DOF5.1	HWTTWACTTTTTBDHTTWW	ATGTTACTTTTTTGTTGTT	251	205	223	-	12.5	AT4G31960	929	antisense	AT4G31970	1388	sense		-4.7626				protein_coding	CYP82C2	Cytochrome P450, CYP82C2; Xanthotoxin 5-hydroxylase, pathogen defense
PS-Spec_Chr4_15460711..15460961	2.41778	0.00780767	At1g29160	DOF1.5, COG1	RWAAAAADDAAAAAGTRAAAA	ATAACAACAAAAAAGTAACAT	251	203	223	+	11.78	AT4G31960	929	antisense	AT4G31970	1388	sense		-4.7626				protein_coding	CYP82C2	Cytochrome P450, CYP82C2; Xanthotoxin 5-hydroxylase, pathogen defense
PS-Spec_Chr4_15460711..15460961	2.41778	0.00780767	At5g62940	DOF5.6, HCA2	RAAAAAADVAAAAAGKWAAWA	ATAACAACAAAAAAGTAACAT	251	203	223	+	11.03	AT4G31960	929	antisense	AT4G31970	1388	sense		-4.7626				protein_coding	CYP82C2	Cytochrome P450, CYP82C2; Xanthotoxin 5-hydroxylase, pathogen defense
PS-Spec_Chr4_15460711..15460961	2.41778	0.00780767	AT1G69570	DOF1.1	TTTTYACTTTTTYTTTTTTTTTTTTTW	ATGTTACTTTTTTGTTGTTATAGAGTA	251	197	223	-	7.96	AT4G31960	929	antisense	AT4G31970	1388	sense		-4.7626				protein_coding	CYP82C2	Cytochrome P450, CYP82C2; Xanthotoxin 5-hydroxylase, pathogen defense
PS-Spec_Chr1_18456705..18456914	2.40461	0.00809489	At1g29160	DOF1.5, COG1	RWAAAAADDAAAAAGTRAAAA	TTGACGGAAAAAAAGGGAAAA	210	61	81	+	12.48	AT1G49850	85	antisense	AT1G49860	1611	sense		-4.57443				protein_coding	RHY1A	RING/U-box superfamily protein
PS-Spec_Chr1_18456705..18456914	2.40461	0.00809489	AT1G69570	DOF1.1	TTTTYACTTTTTYTTTTTTTTTTTTTW	TTTTCCCTTTTTTTCCGTCAATTTCTC	210	55	81	-	10.86	AT1G49850	85	antisense	AT1G49860	1611	sense		-4.57443				protein_coding	RHY1A	RING/U-box superfamily protein
PS-Spec_Chr1_18456705..18456914	2.40461	0.00809489	At1g51700	DOF1.7, Adof1	AAAAAVAAAAAGTARAAAAWR	ACGGAAAAAAAGGGAAAAAAT	210	64	84	+	10.74	AT1G49850	85	antisense	AT1G49860	1611	sense		-4.57443				protein_coding	RHY1A	RING/U-box superfamily protein
PS-Spec_Chr1_18456705..18456914	2.40461	0.00809489	AT5G02460	DOF5.1	HWTTWACTTTTTBDHTTWW	TTTTCCCTTTTTTTCCGTC	210	63	81	-	10.6	AT1G49850	85	antisense	AT1G49860	1611	sense		-4.57443				protein_coding	RHY1A	RING/U-box superfamily protein
PS-Spec_Chr1_18456705..18456914	2.40461	0.00809489	At5g62940	DOF5.6, HCA2	RAAAAAADVAAAAAGKWAAWA	TTGACGGAAAAAAAGGGAAAA	210	61	81	+	9.58	AT1G49850	85	antisense	AT1G49860	1611	sense		-4.57443				protein_coding	RHY1A	RING/U-box superfamily protein
PS-Spec_Chr1_19374857..19375028	2.57824	0.00496531	At5g63090	LOB	WCCGCCGCCDYCKCCGCCGCH	TCCGGCGACTCCTCCGTCGCT	172	79	99	+	22.48	AT1G07783	454	antisense	AT1G52100	8049	antisense		1.90592				long_noncoding_rna
PS-Spec_Chr1_19374857..19375028	2.57824	0.00496531	At5g25390	SHN3	WCCDCCGCCRCCDCCGCCGCC	TCCGGCGACTCCTCCGTCGCT	172	79	99	+	19.76	AT1G07783	454	antisense	AT1G52100	8049	antisense		1.90592				long_noncoding_rna
PS-Spec_Chr1_19574306..19574566	2.17931	0.0146543	At1g79840	ATHB20, GL2	HYAATAATTRA	TTAATAATTGT	261	49	59	-	12.84	AT1G52550	246	antisense	AT1G52560	0	antisense		-2.71814				protein_coding	At1g52550	transmembrane protein
PS-Spec_Chr1_19574306..19574566	2.17931	0.0146543	At3g01470	ATHB1, HAT5	HYAATAATTRW	TTAATAATTGT	261	49	59	-	12.59	AT1G52550	246	antisense	AT1G52560	0	antisense		-2.71814				protein_coding	At1g52550	transmembrane protein
PS-Spec_Chr1_19574306..19574566	2.17931	0.0146543	At5g66700	ATHB53	HCAATAATTGD	TTAATAATTGT	261	49	59	-	11.36	AT1G52550	246	antisense	AT1G52560	0	antisense		-2.71814				protein_coding	At1g52550	transmembrane protein
PS-Spec_Chr1_19574306..19574566	2.17931	0.0146543	At1g29160	DOF1.5, COG1	RWAAAAADDAAAAAGTRAAAA	TAGAAAACATAAAAGGGACAC	261	178	198	+	10.31	AT1G52550	246	antisense	AT1G52560	0	antisense		-2.71814				protein_coding	At1g52550	transmembrane protein
PS-Spec_Chr1_19574306..19574566	2.17931	0.0146543	At5g03150	JKD, IDD10	WWWWTTTTTGTCKTTTTSTD	ATTAATTTTGGCTTCTTTCT	261	219	238	+	9.67	AT1G52550	246	antisense	AT1G52560	0	antisense		-2.71814				protein_coding	At1g52550	transmembrane protein
PS-Spec_Chr1_19574306..19574566	2.17931	0.0146543	AT1G69570	DOF1.1	TTTTYACTTTTTYTTTTTTTTTTTTTW	GTGTCCCTTTTATGTTTTCTATGCGAA	261	172	198	-	9.14	AT1G52550	246	antisense	AT1G52560	0	antisense		-2.71814				protein_coding	At1g52550	transmembrane protein
PS-Spec_Chr1_19575359..19575573	2.2456	0.012365	At3g01470	ATHB1, HAT5	HYAATAATTRW	TCAATAATGAA	215	100	110	+	10.44	AT1G52550	1299	antisense	AT1G52560	0	antisense		-2.71814				protein_coding	At1g52550	transmembrane protein
PS-Spec_Chr1_19575359..19575573	2.2456	0.012365	At5g66700	ATHB53	HCAATAATTGD	TCAATAATGAA	215	100	110	+	8.98	AT1G52550	1299	antisense	AT1G52560	0	antisense		-2.71814				protein_coding	At1g52550	transmembrane protein
PS-Spec_Chr1_19575359..19575573	2.2456	0.012365	At5g63090	LOB	WCCGCCGCCDYCKCCGCCGCH	TCCCCCGGAGACGTGGCCGAA	215	183	203	-	8.54	AT1G52550	1299	antisense	AT1G52560	0	antisense		-2.71814				protein_coding	At1g52550	transmembrane protein
PS-Spec_Chr1_21072747..21072893	2.08565	0.0185051	AT1G69570	DOF1.1	TTTTYACTTTTTYTTTTTTTTTTTTTW	TTGTTACTTTTGGTGTGTGTGTGTTTT	147	114	140	-	7.89	AT1G56270	1096	antisense	AT1G56280	0	antisense		1.60937				protein_coding	RPB1a	Transmembrane protein RPB1a
PS-Spec_Chr1_21072747..21072893	2.08565	0.0185051	At2g01930	BPC1	CTCTYTCTCTCTCTC	ATGTTTCTCTCATTT	147	6	20	-	2.86	AT1G56270	1096	antisense	AT1G56280	0	antisense		1.60937				protein_coding	RPB1a	Transmembrane protein RPB1a
PS-Spec_Chr1_22248042..22248221	2.56386	0.0051758	At1g29160	DOF1.5, COG1	RWAAAAADDAAAAAGTRAAAA	TAAAATGCCTAAAAGGACATT	180	141	161	-	8.37	AT1G60380	630	antisense	AT1G60390	0	antisense		-1.58913				protein_coding	At1g60380	NAC (No Apical Meristem) domain transcriptional regulator superfamily protein
PS-Spec_Chr1_22248388..22248536	2.16223	0.0153004	At5g63090	LOB	WCCGCCGCCDYCKCCGCCGCH	GCTGACGTTACCTCCGACGTT	149	1	21	+	9.85	AT1G60380	976	antisense	AT1G60390	0	antisense		-1.58913				protein_coding	At1g60380	NAC (No Apical Meristem) domain transcriptional regulator superfamily protein
PS-Spec_Chr1_22248388..22248536	2.16223	0.0153004	At2g01930	BPC1	CTCTYTCTCTCTCTC	TTCTTTCTCTTCTTA	149	116	130	-	4.66	AT1G60380	976	antisense	AT1G60390	0	antisense		-1.58913				protein_coding	At1g60380	NAC (No Apical Meristem) domain transcriptional regulator superfamily protein
PS-Spec_Chr1_23393047..23393275	2.19699	0.0140106	At3g18990	VRN1	VWKTTTTTTTTTTTTTTKB	CATTTTTTTTTTGTTTGTA	229	188	206	+	13.22	AT1G63090	173	antisense	AT1G63100	5836	antisense		-1.7149				protein_coding	PP2A11	F-box protein PP2-A11; phloem
PS-Spec_Chr1_23393047..23393275	2.19699	0.0140106	At5g03150	JKD, IDD10	WWWWTTTTTGTCKTTTTSTD	TATATACTTGTCTTATTGTT	229	121	140	-	11.58	AT1G63090	173	antisense	AT1G63100	5836	antisense		-1.7149				protein_coding	PP2A11	F-box protein PP2-A11; phloem
PS-Spec_Chr1_23393047..23393275	2.19699	0.0140106	At1g79840	ATHB20, GL2	HYAATAATTRA	CTAATAATTTC	229	51	61	-	10.75	AT1G63090	173	antisense	AT1G63100	5836	antisense		-1.7149				protein_coding	PP2A11	F-box protein PP2-A11; phloem
PS-Spec_Chr1_23393047..23393275	2.19699	0.0140106	At5g66700	ATHB53	HCAATAATTGD	CTAATAATTTC	229	51	61	-	9.24	AT1G63090	173	antisense	AT1G63100	5836	antisense		-1.7149				protein_coding	PP2A11	F-box protein PP2-A11; phloem
PS-Spec_Chr1_23393047..23393275	2.19699	0.0140106	AT1G69570	DOF1.1	TTTTYACTTTTTYTTTTTTTTTTTTTW	GATTTTCTTTTATCTATTTTATCTTAA	229	19	45	+	8.99	AT1G63090	173	antisense	AT1G63100	5836	antisense		-1.7149				protein_coding	PP2A11	F-box protein PP2-A11; phloem
PS-Spec_Chr1_427931..428140	2.12969	0.0165986	AT5G02460	DOF5.1	HWTTWACTTTTTBDHTTWW	TTTTAACTTTATGGGTTTA	210	175	193	-	12.8	AT1G02210	119	antisense	AT1G02220	509	antisense		1.69747				protein_coding	At1g02210	NAC (No Apical Meristem) domain transcriptional regulator superfamily protein
PS-Spec_Chr1_427931..428140	2.12969	0.0165986	At5g62940	DOF5.6, HCA2	RAAAAAADVAAAAAGKWAAWA	AATAAACCCATAAAGTTAAAA	210	173	193	+	12.54	AT1G02210	119	antisense	AT1G02220	509	antisense		1.69747				protein_coding	At1g02210	NAC (No Apical Meristem) domain transcriptional regulator superfamily protein
PS-Spec_Chr1_427931..428140	2.12969	0.0165986	At1g51700	DOF1.7, Adof1	AAAAAVAAAAAGTARAAAAWR	AAACCCATAAAGTTAAAAACA	210	176	196	+	11.01	AT1G02210	119	antisense	AT1G02220	509	antisense		1.69747				protein_coding	At1g02210	NAC (No Apical Meristem) domain transcriptional regulator superfamily protein
PS-Spec_Chr1_427931..428140	2.12969	0.0165986	At1g29160	DOF1.5, COG1	RWAAAAADDAAAAAGTRAAAA	AATAAACCCATAAAGTTAAAA	210	173	193	+	10.12	AT1G02210	119	antisense	AT1G02220	509	antisense		1.69747				protein_coding	At1g02210	NAC (No Apical Meristem) domain transcriptional regulator superfamily protein
PS-Spec_Chr1_4621824..4622021	2.47218	0.00671454	AT1G69570	DOF1.1	TTTTYACTTTTTYTTTTTTTTTTTTTW	CTAGGGCTTTTTCTTCTTTGTTTCATT	198	151	177	+	12.03	AT1G13470	238	antisense	AT1G13480	528	antisense		-2.51633				protein_coding	At1g13470	Insecticidal crystal toxin domain-containing protein
PS-Spec_Chr1_4621824..4622021	2.47218	0.00671454	At4g24240	WRKY7	DNCGTTGACTTTTT	TACGTTGACTTGCC	198	3	16	+	11.03	AT1G13470	238	antisense	AT1G13480	528	antisense		-2.51633				protein_coding	At1g13470	Insecticidal crystal toxin domain-containing protein
PS-Spec_Chr1_4621824..4622021	2.47218	0.00671454	At5g52830	WRKY27	ANCGTTGACTTTT	TACGTTGACTTGC	198	3	15	+	10.16	AT1G13470	238	antisense	AT1G13480	528	antisense		-2.51633				protein_coding	At1g13470	Insecticidal crystal toxin domain-containing protein
PS-Spec_Chr1_4621824..4622021	2.47218	0.00671454	At1g29160	DOF1.5, COG1	RWAAAAADDAAAAAGTRAAAA	ACAAAGAAGAAAAAGCCCTAG	198	151	171	-	9.04	AT1G13470	238	antisense	AT1G13480	528	antisense		-2.51633				protein_coding	At1g13470	Insecticidal crystal toxin domain-containing protein
PS-Spec_Chr1_4621824..4622021	2.47218	0.00671454	At5g63090	LOB	WCCGCCGCCDYCKCCGCCGCH	GCCACCCCTGATGACGTAGGC	198	14	34	-	7.44	AT1G13470	238	antisense	AT1G13480	528	antisense		-2.51633				protein_coding	At1g13470	Insecticidal crystal toxin domain-containing protein
PS-Spec_Chr1_970736..970921	2.99029	0.00139358	AT1G69570	DOF1.1	TTTTYACTTTTTYTTTTTTTTTTTTTW	TATTCTCTTTTGCATATTTAGGTTTTT	186	107	133	-	11.9	AT1G03840	401	antisense	AT1G03850	4949	antisense		1.82034				protein_coding	MGP	Zinc finger protein MAGPIE; interacts with SCR, SHR, and JKD implicated in root patterning
PS-Spec_Chr1_970736..970921	2.99029	0.00139358	At1g29160	DOF1.5, COG1	RWAAAAADDAAAAAGTRAAAA	CTAAATATGCAAAAGAGAATA	186	113	133	+	9.04	AT1G03840	401	antisense	AT1G03850	4949	antisense		1.82034				protein_coding	MGP	Zinc finger protein MAGPIE; interacts with SCR, SHR, and JKD implicated in root patterning
PS-Spec_Chr2_1005197..1005362	2.0397	0.02069	AT5G02460	DOF5.1	HWTTWACTTTTTBDHTTWW	TTTTAACTTTTTTTTGGTT	166	19	37	-	11.24	AT2G03300	974	antisense	AT2G03310	893	antisense		2.00338				protein_coding	ATTX12	Toll-Interleukin-Resistance (TIR) domain family protein
PS-Spec_Chr2_1005197..1005362	2.0397	0.02069	At5g62940	DOF5.6, HCA2	RAAAAAADVAAAAAGKWAAWA	AAAACCAAAAAAAAGTTAAAA	166	17	37	+	10.87	AT2G03300	974	antisense	AT2G03310	893	antisense		2.00338				protein_coding	ATTX12	Toll-Interleukin-Resistance (TIR) domain family protein
PS-Spec_Chr2_1005197..1005362	2.0397	0.02069	At1g29160	DOF1.5, COG1	RWAAAAADDAAAAAGTRAAAA	AAAACCAAAAAAAAGTTAAAA	166	17	37	+	10.61	AT2G03300	974	antisense	AT2G03310	893	antisense		2.00338				protein_coding	ATTX12	Toll-Interleukin-Resistance (TIR) domain family protein
PS-Spec_Chr2_1038833..1039097	2.22565	0.0130187	At1g79840	ATHB20, GL2	HYAATAATTRA	AAAATAATTAC	265	159	169	-	9.26	AT2G03430	1157	antisense	AT2G03440	0	antisense		1.60273				protein_coding	At2g03430	Ankyrin repeat family protein
PS-Spec_Chr2_1038833..1039097	2.22565	0.0130187	At5g66700	ATHB53	HCAATAATTGD	AAAATAATTAC	265	159	169	-	8.85	AT2G03430	1157	antisense	AT2G03440	0	antisense		1.60273				protein_coding	At2g03430	Ankyrin repeat family protein
PS-Spec_Chr2_1038833..1039097	2.22565	0.0130187	AT1G69570	DOF1.1	TTTTYACTTTTTYTTTTTTTTTTTTTW	GATTGACTTTATTTTGCTTTCCTATTT	265	184	210	+	8.41	AT2G03430	1157	antisense	AT2G03440	0	antisense		1.60273				protein_coding	At2g03430	Ankyrin repeat family protein
PS-Spec_Chr2_1038833..1039097	2.22565	0.0130187	At1g29160	DOF1.5, COG1	RWAAAAADDAAAAAGTRAAAA	GAAAGCAAAATAAAGTCAATC	265	184	204	-	8.29	AT2G03430	1157	antisense	AT2G03440	0	antisense		1.60273				protein_coding	At2g03430	Ankyrin repeat family protein
PS-Spec_Chr2_1038833..1039097	2.22565	0.0130187	At4g24240	WRKY7	DNCGTTGACTTTTT	TCGATTGACTTTAT	265	182	195	+	6.39	AT2G03430	1157	antisense	AT2G03440	0	antisense		1.60273				protein_coding	At2g03430	Ankyrin repeat family protein
PS-Spec_Chr2_1038833..1039097	2.22565	0.0130187	At5g52830	WRKY27	ANCGTTGACTTTT	TCGATTGACTTTA	265	182	194	+	5.74	AT2G03430	1157	antisense	AT2G03440	0	antisense		1.60273				protein_coding	At2g03430	Ankyrin repeat family protein
PS-Spec_Chr2_16731784..16731957	2.64248	0.00411509	At3g18990	VRN1	VWKTTTTTTTTTTTTTTKB	GATGTTTTTTTGTTTGTAT	174	14	32	+	7.91	AT2G40070	47	antisense	AT2G40080	2336	antisense		1.63101				protein_coding	BPP1	Basic Proline-rich Protein 1;microtubule-associated protein involved in cortical microtubule organization during leaf development.
PS-Spec_Chr2_17740305..17740502	2.05602	0.0198901	AT1G69570	DOF1.1	TTTTYACTTTTTYTTTTTTTTTTTTTW	CATTTTCTTTATCTATACTGATTATGT	198	21	47	+	8.96	AT2G42600	1137	antisense	AT2G42610	7278	sense		-1.85159				protein_coding	PPC2	phosphoenolpyruvate carboxylase 2
PS-Spec_Chr2_19043317..19043502	2.18027	0.0146187	At1g29160	DOF1.5, COG1	RWAAAAADDAAAAAGTRAAAA	TTAATTGTCATAAAGTACAAT	186	117	137	+	8.41	AT2G46390	82	antisense	AT2G46400	0	antisense		-3.13581				protein_coding	SDH8	Succinate dehydrogenase subunit 8, mitochondrial
PS-Spec_Chr2_19043317..19043502	2.18027	0.0146187	At5g52830	WRKY27	ANCGTTGACTTTT	ATGATTGACTTAT	186	9	21	-	5.3	AT2G46390	82	antisense	AT2G46400	0	antisense		-3.13581				protein_coding	SDH8	Succinate dehydrogenase subunit 8, mitochondrial
PS-Spec_Chr2_19043317..19043502	2.18027	0.0146187	At4g24240	WRKY7	DNCGTTGACTTTTT	ATGATTGACTTATG	186	8	21	-	4.73	AT2G46390	82	antisense	AT2G46400	0	antisense		-3.13581				protein_coding	SDH8	Succinate dehydrogenase subunit 8, mitochondrial
PS-Spec_Chr2_19084930..19085108	2.9634	0.00152129	At4g24240	FRS9	CTCTCTCTCTCTCTCTCTCTC	CTCCAATTCTTTCTCTTCTTA	179	51	71	-	5.89	AT2G46494	1118	antisense	AT2G46495	0	antisense		2.59323				protein_coding	ATL21B	RING-H2 finger protein ATL21B
PS-Spec_Chr2_19084930..19085108	2.9634	0.00152129	At2g01930	BPC1	CTCTYTCTCTCTCTC	TTCTTTCTCTTCTTA	179	51	65	-	4.66	AT2G46494	1118	antisense	AT2G46495	0	antisense		2.59323				protein_coding	ATL21B	RING-H2 finger protein ATL21B
PS-Spec_Chr2_19084930..19085108	2.9634	0.00152129	At4g24240	WRKY7	DNCGTTGACTTTTT	GCATTTGACTTGGA	179	101	114	+	4.51	AT2G46494	1118	antisense	AT2G46495	0	antisense		2.59323				protein_coding	ATL21B	RING-H2 finger protein ATL21B
PS-Spec_Chr3_17341173..17341379	3.55247	0.000190816	At2g01930	BPC1	CTCTYTCTCTCTCTC	TCGTTTCTCTTTCTC	207	172	186	-	11.01	AT3G47080	629	antisense	AT3G47090	0	antisense		-2.93581				protein_coding	F13I12.130	Tetratricopeptide repeat (TPR)-like superfamily protein
PS-Spec_Chr3_17341173..17341379	3.55247	0.000190816	At5g03150	JKD, IDD10	WWWWTTTTTGTCKTTTTSTD	TCTATCCTTGTCTTTTCGTT	207	85	104	-	9.96	AT3G47080	629	antisense	AT3G47090	0	antisense		-2.93581				protein_coding	F13I12.130	Tetratricopeptide repeat (TPR)-like superfamily protein
PS-Spec_Chr3_17341173..17341379	3.55247	0.000190816	At4g24240	FRS9	CTCTCTCTCTCTCTCTCTCTC	CCTCGTTTCTCTTTCTCGTTG	207	168	188	-	5.48	AT3G47080	629	antisense	AT3G47090	0	antisense		-2.93581				protein_coding	F13I12.130	Tetratricopeptide repeat (TPR)-like superfamily protein
PS-Spec_Chr3_1858978..1859144	2.03239	0.0210573	At1g79840	ATHB20, GL2	HYAATAATTRA	GTAATAATTAA	167	156	166	+	12.72	AT3G06140	31	antisense	AT3G06145	677	antisense		1.83584				protein_coding	LUL4	Paralog of LOG2 (At3g09770), a ubiquitin ligase that regulates amino acid export.
PS-Spec_Chr3_1858978..1859144	2.03239	0.0210573	At4g24240	WRKY7	DNCGTTGACTTTTT	AACTTTGACTTTGT	167	108	121	+	12.72	AT3G06140	31	antisense	AT3G06145	677	antisense		1.83584				protein_coding	LUL4	Paralog of LOG2 (At3g09770), a ubiquitin ligase that regulates amino acid export.
PS-Spec_Chr3_1858978..1859144	2.03239	0.0210573	At5g52830	WRKY27	ANCGTTGACTTTT	AACTTTGACTTTG	167	108	120	+	12.49	AT3G06140	31	antisense	AT3G06145	677	antisense		1.83584				protein_coding	LUL4	Paralog of LOG2 (At3g09770), a ubiquitin ligase that regulates amino acid export.
PS-Spec_Chr3_1858978..1859144	2.03239	0.0210573	At3g01470	ATHB1, HAT5	HYAATAATTRW	GTAATAATTAA	167	156	166	+	12.15	AT3G06140	31	antisense	AT3G06145	677	antisense		1.83584				protein_coding	LUL4	Paralog of LOG2 (At3g09770), a ubiquitin ligase that regulates amino acid export.
PS-Spec_Chr3_1858978..1859144	2.03239	0.0210573	At5g66700	ATHB53	HCAATAATTGD	AAAATAATTGG	167	75	85	+	11.56	AT3G06140	31	antisense	AT3G06145	677	antisense		1.83584				protein_coding	LUL4	Paralog of LOG2 (At3g09770), a ubiquitin ligase that regulates amino acid export.
PS-Spec_Chr3_2807251..2807499	2.9472	0.00160332	At5g62940	DOF5.6, HCA2	RAAAAAADVAAAAAGKWAAWA	ATATTTGCGAAAAAGGAGATA	249	218	238	-	10.46	AT3G09160	195	antisense	AT3G09162	0	antisense		1.62823				protein_coding	At3g09160	RNA-binding (RRM/RBD/RNP motifs) family protein
PS-Spec_Chr3_2807251..2807499	2.9472	0.00160332	AT5G02460	DOF5.1	HWTTWACTTTTTBDHTTWW	TATCTCCTTTTTCGCAAAT	249	218	236	+	10.34	AT3G09160	195	antisense	AT3G09162	0	antisense		1.62823				protein_coding	At3g09160	RNA-binding (RRM/RBD/RNP motifs) family protein
PS-Spec_Chr3_2807251..2807499	2.9472	0.00160332	At5g03150	JKD, IDD10	WWWWTTTTTGTCKTTTTSTD	TCTATTTTTGTTGTTTGGTA	249	102	121	+	9.36	AT3G09160	195	antisense	AT3G09162	0	antisense		1.62823				protein_coding	At3g09160	RNA-binding (RRM/RBD/RNP motifs) family protein
PS-Spec_Chr3_2807251..2807499	2.9472	0.00160332	AT1G69570	DOF1.1	TTTTYACTTTTTYTTTTTTTTTTTTTW	AAATCACTTTTTTTTTTAACAGTTTAA	249	183	209	+	9.18	AT3G09160	195	antisense	AT3G09162	0	antisense		1.62823				protein_coding	At3g09160	RNA-binding (RRM/RBD/RNP motifs) family protein
PS-Spec_Chr3_2807251..2807499	2.9472	0.00160332	At3g18990	VRN1	VWKTTTTTTTTTTTTTTKB	ATCTATTTTTGTTGTTTGG	249	101	119	+	8.96	AT3G09160	195	antisense	AT3G09162	0	antisense		1.62823				protein_coding	At3g09160	RNA-binding (RRM/RBD/RNP motifs) family protein
PS-Spec_Chr3_2807251..2807499	2.9472	0.00160332	At1g29160	DOF1.5, COG1	RWAAAAADDAAAAAGTRAAAA	ATATTTGCGAAAAAGGAGATA	249	218	238	-	8.3	AT3G09160	195	antisense	AT3G09162	0	antisense		1.62823				protein_coding	At3g09160	RNA-binding (RRM/RBD/RNP motifs) family protein
PS-Spec_Chr3_6288499..6288645	2.33738	0.00970969	At2g01930	BPC1	CTCTYTCTCTCTCTC	CTTACCCTCTCTGTA	147	10	24	+	6.91	AT3G18310	1273	antisense	AT3G18320	393	antisense		2.08344				protein_coding	At3g18310	TATA box-binding protein associated factor RNA polymerase I subunit C
PS-Spec_Chr4_10182897..10183092	2.86178	0.00210632	At2g01930	BPC1	CTCTYTCTCTCTCTC	CTCTTTAAATCTCTT	196	50	64	-	1.24	AT4G18425	632	antisense	AT4G18430	578	antisense		1.69719				protein_coding	DMP4	Protein of unknown function (DUF679)
PS-Spec_Chr4_10439967..10440127	3.17341	0.00075329	At1g79840	ATHB20, GL2	HYAATAATTRA	TTAATAATTAT	161	55	65	-	11.89	AT4G19045	66	antisense	AT4G19050	0	antisense		-1.77103				protein_coding	MOB1B	MOB kinase activator-like 1B
PS-Spec_Chr4_10439967..10440127	3.17341	0.00075329	At3g01470	ATHB1, HAT5	HYAATAATTRW	TTAATAATTAT	161	55	65	-	11.41	AT4G19045	66	antisense	AT4G19050	0	antisense		-1.77103				protein_coding	MOB1B	MOB kinase activator-like 1B
PS-Spec_Chr4_10439967..10440127	3.17341	0.00075329	At5g63090	TF3A	CYTCCTCCTCCTCCTCCTC	TTGTTTCTTCATCCTCGTC	161	96	114	+	9.94	AT4G19045	66	antisense	AT4G19050	0	antisense		-1.77103				protein_coding	MOB1B	MOB kinase activator-like 1B
PS-Spec_Chr4_10439967..10440127	3.17341	0.00075329	At5g66700	ATHB53	HCAATAATTGD	TTAATAATTAT	161	55	65	-	9.49	AT4G19045	66	antisense	AT4G19050	0	antisense		-1.77103				protein_coding	MOB1B	MOB kinase activator-like 1B
PS-Spec_Chr4_10439967..10440127	3.17341	0.00075329	At2g01930	BPC1	CTCTYTCTCTCTCTC	TTTAATCTCTCTGTT	161	126	140	-	2.51	AT4G19045	66	antisense	AT4G19050	0	antisense		-1.77103				protein_coding	MOB1B	MOB kinase activator-like 1B
PS-Spec_Chr4_15459973..15460183	2.2179	0.0132807	At4g24240	FRS9	CTCTCTCTCTCTCTCTCTCTC	CTTCCTGTCTCTCTCTATCAT	211	145	165	+	15.17	AT4G31960	191	antisense	AT4G31970	2166	sense		-4.7626				protein_coding	At4g31960	hypothetical protein
PS-Spec_Chr4_15459973..15460183	2.2179	0.0132807	At2g01930	BPC1	CTCTYTCTCTCTCTC	TCCTGTCTCTCTCTA	211	147	161	+	14.4	AT4G31960	191	antisense	AT4G31970	2166	sense		-4.7626				protein_coding	At4g31960	hypothetical protein
PS-Spec_Chr4_15459973..15460183	2.2179	0.0132807	At1g79840	ATHB20, GL2	HYAATAATTRA	ATAATAATTAG	211	194	204	-	11.99	AT4G31960	191	antisense	AT4G31970	2166	sense		-4.7626				protein_coding	At4g31960	hypothetical protein
PS-Spec_Chr4_15459973..15460183	2.2179	0.0132807	At3g01470	ATHB1, HAT5	HYAATAATTRW	ATAATAATTAG	211	194	204	-	11.18	AT4G31960	191	antisense	AT4G31970	2166	sense		-4.7626				protein_coding	At4g31960	hypothetical protein
PS-Spec_Chr4_15459973..15460183	2.2179	0.0132807	At5g66700	ATHB53	HCAATAATTGD	ATAATAATTAG	211	194	204	-	10.94	AT4G31960	191	antisense	AT4G31970	2166	sense		-4.7626				protein_coding	At4g31960	hypothetical protein
PS-Spec_Chr4_15459973..15460183	2.2179	0.0132807	At5g52830	WRKY27	ANCGTTGACTTTT	ACAGTTGACAATT	211	117	129	+	8.11	AT4G31960	191	antisense	AT4G31970	2166	sense		-4.7626				protein_coding	At4g31960	hypothetical protein
PS-Spec_Chr4_15459973..15460183	2.2179	0.0132807	At4g24240	WRKY7	DNCGTTGACTTTTT	ACAGTTGACAATTA	211	117	130	+	4.23	AT4G31960	191	antisense	AT4G31970	2166	sense		-4.7626				protein_coding	At4g31960	hypothetical protein
PS-Spec_Chr4_16282060..16282228	2.57594	0.0049984	At5g62940	DOF5.6, HCA2	RAAAAAADVAAAAAGKWAAWA	ACAAGAGAGCTAAAGCAGAAT	169	13	33	+	10.11	AT4G33970	11	antisense	AT4G33980	52	antisense		2.00476				protein_coding	PEX4	Pollen-specific leucine-rich repeat extensin-like protein 4; required for pollen tube growth
PS-Spec_Chr4_16282060..16282228	2.57594	0.0049984	AT1G69570	DOF1.1	TTTTYACTTTTTYTTTTTTTTTTTTTW	ATTCTGCTTTAGCTCTCTTGTTTTCTT	169	7	33	-	9.98	AT4G33970	11	antisense	AT4G33980	52	antisense		2.00476				protein_coding	PEX4	Pollen-specific leucine-rich repeat extensin-like protein 4; required for pollen tube growth
PS-Spec_Chr4_16282060..16282228	2.57594	0.0049984	At2g01930	BPC1	CTCTYTCTCTCTCTC	CTATTTGTCTCACTA	169	127	141	+	2.34	AT4G33970	11	antisense	AT4G33980	52	antisense		2.00476				protein_coding	PEX4	Pollen-specific leucine-rich repeat extensin-like protein 4; required for pollen tube growth
PS-Spec_Chr4_17493822..17494071	1.97415	0.0241821	At5g63090	LOB	WCCGCCGCCDYCKCCGCCGCH	CGCACCGTGGCAGCCTCCGTG	250	195	215	+	14	AT4G37140	1015	antisense	AT4G37150	0	antisense		1.74138				protein_coding	MES20	methyl salicylate esterase 20 (inactive)
PS-Spec_Chr4_17493822..17494071	1.97415	0.0241821	At5g25390	SHN3	WCCDCCGCCRCCDCCGCCGCC	CCACGCACCGTGGCAGCCTCC	250	192	212	+	9.25	AT4G37140	1015	antisense	AT4G37150	0	antisense		1.74138				protein_coding	MES20	methyl salicylate esterase 20 (inactive)
PS-Spec_Chr4_17493822..17494071	1.97415	0.0241821	At2g01930	BPC1	CTCTYTCTCTCTCTC	TCCTCTCCGTTTCTT	250	236	250	+	1.56	AT4G37140	1015	antisense	AT4G37150	0	antisense		1.74138				protein_coding	MES20	methyl salicylate esterase 20 (inactive)
PS-Spec_Chr4_279716..280029	2.07467	0.0190083	At2g01930	BPC1	CTCTYTCTCTCTCTC	TTCCATTTCTCTCTT	314	143	157	+	6.73	AT4G00670	518	antisense	AT4G00680	0	antisense		1.70647				protein_coding	At4g00670	Remorin family protein
PS-Spec_Chr4_279716..280029	2.07467	0.0190083	At4g24240	FRS9	CTCTCTCTCTCTCTCTCTCTC	AATTCCTTCCATTTCTCTCTT	314	137	157	+	3.6	AT4G00670	518	antisense	AT4G00680	0	antisense		1.70647				protein_coding	At4g00670	Remorin family protein
PS-Spec_Chr4_8001525..8001889	2.47572	0.0066484	At2g01930	BPC1	CTCTYTCTCTCTCTC	CTTTCTTTATATCTC	365	348	362	+	1.63	AT4G13790	1152	antisense	AT4G13800	0	antisense		2.71583				protein_coding	SAUR25	SAUR-like auxin-responsive protein family 25; red-light responsive
PS-Spec_Chr5_18033680..18033869	2.08736	0.0184279	At5g62940	DOF5.6, HCA2	RAAAAAADVAAAAAGKWAAWA	AATACGAAGAAAAAGGAGGTT	190	75	95	-	11.66	AT5G44690	1386	antisense	AT5G44700	0	antisense		1.65608				protein_coding	At5g44690	RING finger PFF0165c-like protein
PS-Spec_Chr5_18033680..18033869	2.08736	0.0184279	AT1G69570	DOF1.1	TTTTYACTTTTTYTTTTTTTTTTTTTW	AACCTCCTTTTTCTTCGTATTCTCGTT	190	75	101	+	8.06	AT5G44690	1386	antisense	AT5G44700	0	antisense		1.65608				protein_coding	At5g44690	RING finger PFF0165c-like protein
PS-Spec_Chr5_2061429..2061635	2.45326	0.00707836	At5g52830	WRKY27	ANCGTTGACTTTT	AGTGTTGACCATG	207	61	73	+	7.03	AT5G06685	1194	antisense	AT5G06690	0	antisense		1.88795				pre_trna		pre-tRNA-Ser
PS-Spec_Chr5_2061429..2061635	2.45326	0.00707836	At4g24240	WRKY7	DNCGTTGACTTTTT	AGTGTTGACCATGC	207	61	74	+	3.94	AT5G06685	1194	antisense	AT5G06690	0	antisense		1.88795				pre_trna		pre-tRNA-Ser
PS-Spec_Chr5_2061429..2061635	2.45326	0.00707836	At2g01930	BPC1	CTCTYTCTCTCTCTC	TGTTCTCTCTCACGC	207	188	202	-	1.87	AT5G06685	1194	antisense	AT5G06690	0	antisense		1.88795				pre_trna		pre-tRNA-Ser
PS-Spec_Chr5_21418988..21419198	2.16428	0.0152214	At3g18990	VRN1	VWKTTTTTTTTTTTTTTKB	TTTATGTTTTTTTCTTTTG	211	44	62	+	8.62	AT5G52850	1371	antisense	AT5G52860	391	antisense		-1.75716				protein_coding	PCMP-H31	Pentatricopeptide repeat (PPR) superfamily protein; chloroplastic
PS-Spec_Chr5_22514909..22515098	2.02836	0.0212616	At5g25390	SHN3	WCCDCCGCCRCCDCCGCCGCC	GTCTCCGCCACCGTGTCAGCT	190	144	164	+	12.18	AT5G55565	1320	antisense	AT5G55570	0	antisense		1.70879				protein_coding	At5g55565	defensin-like (DEFL) family protein
PS-Spec_Chr5_22514909..22515098	2.02836	0.0212616	At5g63090	LOB	WCCGCCGCCDYCKCCGCCGCH	TCCGCCACCGTGTCAGCTAGT	190	147	167	+	10.24	AT5G55565	1320	antisense	AT5G55570	0	antisense		1.70879				protein_coding	At5g55565	defensin-like (DEFL) family protein
PS-Spec_Chr5_22514909..22515098	2.02836	0.0212616	At5g63090	TF3A	CYTCCTCCTCCTCCTCCTC	CTGTCTCCGCCACCGTGTC	190	142	160	+	9.91	AT5G55565	1320	antisense	AT5G55570	0	antisense		1.70879				protein_coding	At5g55565	defensin-like (DEFL) family protein
PS-Spec_Chr5_23065725..23065918	2.43269	0.00749356	At5g52830	WRKY27	ANCGTTGACTTTT	AACTTTGACCTCT	194	141	153	+	6.94	AT5G57000	374	antisense	AT5G57010	1909	sense		-2.24282				protein_coding	MHM17.12	DEAD-box ATP-dependent RNA helicase
PS-Spec_Chr5_23065725..23065918	2.43269	0.00749356	At4g24240	WRKY7	DNCGTTGACTTTTT	AACTTTGACCTCTT	194	141	154	+	5.98	AT5G57000	374	antisense	AT5G57010	1909	sense		-2.24282				protein_coding	MHM17.12	DEAD-box ATP-dependent RNA helicase
PS-Spec_Chr5_23066052..23066266	2.15289	0.0156635	At1g29160	DOF1.5, COG1	RWAAAAADDAAAAAGTRAAAA	ACGACACGAAAAAAGTAAACA	215	75	95	+	12.86	AT5G57000	701	antisense	AT5G57010	1561	sense		-2.24282				protein_coding	MHM17.12	DEAD-box ATP-dependent RNA helicase
PS-Spec_Chr5_23066052..23066266	2.15289	0.0156635	At1g51700	DOF1.7, Adof1	AAAAAVAAAAAGTARAAAAWR	ACACGAAAAAAGTAAACAAAA	215	78	98	+	12.71	AT5G57000	701	antisense	AT5G57010	1561	sense		-2.24282				protein_coding	MHM17.12	DEAD-box ATP-dependent RNA helicase
PS-Spec_Chr5_23066052..23066266	2.15289	0.0156635	At5g62940	DOF5.6, HCA2	RAAAAAADVAAAAAGKWAAWA	ACGACACGAAAAAAGTAAACA	215	75	95	+	12.22	AT5G57000	701	antisense	AT5G57010	1561	sense		-2.24282				protein_coding	MHM17.12	DEAD-box ATP-dependent RNA helicase
PS-Spec_Chr5_23066052..23066266	2.15289	0.0156635	AT5G02460	DOF5.1	HWTTWACTTTTTBDHTTWW	TGTTTACTTTTTTCGTGTC	215	77	95	-	11.5	AT5G57000	701	antisense	AT5G57010	1561	sense		-2.24282				protein_coding	MHM17.12	DEAD-box ATP-dependent RNA helicase
PS-Spec_Chr5_23066052..23066266	2.15289	0.0156635	AT1G69570	DOF1.1	TTTTYACTTTTTYTTTTTTTTTTTTTW	TGTTTACTTTTTTCGTGTCGTTGTGAT	215	69	95	-	10.32	AT5G57000	701	antisense	AT5G57010	1561	sense		-2.24282				protein_coding	MHM17.12	DEAD-box ATP-dependent RNA helicase
PS-Spec_Chr5_23066052..23066266	2.15289	0.0156635	At5g03150	JKD, IDD10	WWWWTTTTTGTCKTTTTSTD	TAATGCGTTGTCGTTAAGTC	215	16	35	-	9.86	AT5G57000	701	antisense	AT5G57010	1561	sense		-2.24282				protein_coding	MHM17.12	DEAD-box ATP-dependent RNA helicase
PS-Spec_Chr5_8175709..8176029	2.04964	0.0201996	At1g79840	ATHB20, GL2	HYAATAATTRA	TTAATAATTAT	321	220	230	-	11.89	AT5G24150	183	antisense	AT5G24155	3673	antisense		1.77093				protein_coding	SQE5	Squalene epoxidase 5
PS-Spec_Chr5_8175709..8176029	2.04964	0.0201996	At3g01470	ATHB1, HAT5	HYAATAATTRW	ATAATAATTAT	321	217	227	+	11.47	AT5G24150	183	antisense	AT5G24155	3673	antisense		1.77093				protein_coding	SQE5	Squalene epoxidase 5
PS-Spec_Chr5_8175709..8176029	2.04964	0.0201996	AT1G69570	DOF1.1	TTTTYACTTTTTYTTTTTTTTTTTTTW	TCTGTCCTTTTCTCTATAATTGTTGTC	321	249	275	-	10.48	AT5G24150	183	antisense	AT5G24155	3673	antisense		1.77093				protein_coding	SQE5	Squalene epoxidase 5
PS-Spec_Chr5_8175709..8176029	2.04964	0.0201996	At5g66700	ATHB53	HCAATAATTGD	AAAATAATTAG	321	139	149	-	10.16	AT5G24150	183	antisense	AT5G24155	3673	antisense		1.77093				protein_coding	SQE5	Squalene epoxidase 5
PS-Spec_Chr5_8175709..8176029	2.04964	0.0201996	At1g29160	DOF1.5, COG1	RWAAAAADDAAAAAGTRAAAA	AATTATAGAGAAAAGGACAGA	321	255	275	+	9.31	AT5G24150	183	antisense	AT5G24155	3673	antisense		1.77093				protein_coding	SQE5	Squalene epoxidase 5
PS-Spec_Chr5_8175709..8176029	2.04964	0.0201996	At5g52830	WRKY27	ANCGTTGACTTTT	ATATTTGACATTT	321	2	14	+	5.98	AT5G24150	183	antisense	AT5G24155	3673	antisense		1.77093				protein_coding	SQE5	Squalene epoxidase 5
PS-Spec_Chr5_8175709..8176029	2.04964	0.0201996	At4g24240	WRKY7	DNCGTTGACTTTTT	ATATTTGACATTTT	321	2	15	+	4.4	AT5G24150	183	antisense	AT5G24155	3673	antisense		1.77093				protein_coding	SQE5	Squalene epoxidase 5
PS-Spec_Chr5_8175709..8176029	2.04964	0.0201996	At4g24240	FRS9	CTCTCTCTCTCTCTCTCTCTC	ATCTGTCCTTTTCTCTATAAT	321	256	276	-	3.72	AT5G24150	183	antisense	AT5G24155	3673	antisense		1.77093				protein_coding	SQE5	Squalene epoxidase 5
PS-Spec_Chr5_8175709..8176029	2.04964	0.0201996	At2g01930	BPC1	CTCTYTCTCTCTCTC	CTGTCCTTTTCTCTA	321	260	274	-	2.93	AT5G24150	183	antisense	AT5G24155	3673	antisense		1.77093				protein_coding	SQE5	Squalene epoxidase 5
PS-Spec_Chr5_8176555..8176745	2.61447	0.0044683	At3g18990	VRN1	VWKTTTTTTTTTTTTTTKB	AATATTTTTTGTTTTTTGA	191	133	151	-	8.66	AT5G24150	1029	antisense	AT5G24155	2957	antisense		1.77093				protein_coding	SQE5	Squalene epoxidase 5
PS-Spec_Chr5_8436342..8436497	2.25562	0.0120471	AT1G69570	DOF1.1	TTTTYACTTTTTYTTTTTTTTTTTTTW	CCTTCACTCTTCATGTTTACTTATTTA	156	50	76	-	8.29	AT5G24630	148	antisense	AT5G24640	0	sense		5.33715				protein_coding	BIN4	double-stranded DNA binding protein; part of the topoisomerase VI complex
PS-Spec_Chr1_18459200..18459397	2.13908	0.0162148	AT1G69570	DOF1.1	TTTTYACTTTTTYTTTTTTTTTTTTTW	TGATAACTTTTCTTTGTTCTCTTGAAC	198	172	198	-	8.02	AT1G49860	0	sense	AT1G49870	760	sense	-4.57443	-1.60012	5' genes are DE but PS binding sites are within the gene body (5' distance = "0") or outside of the 0-1,500 bp promoter analysis window.			protein_coding	At1g49870	Myosin-2 heavy chain-like protein
PS-Spec_Chr1_7444207..7444416	2.74718	0.00300548	At4g24240	FRS9	CTCTCTCTCTCTCTCTCTCTC	CTCCTTCTCTCTTTGTCTCAC	210	108	128	-	15.19	AT1G21250	2093	sense	AT1G21270	332	sense	-2.55609	-1.61179				protein_coding	WAK2	Wall-associated receptor kinase 2; pectin activated, required for invertase activity and cell growth
PS-Spec_Chr1_7444207..7444416	2.74718	0.00300548	At2g01930	BPC1	CTCTYTCTCTCTCTC	CTCCTTCTCTCTTTG	210	114	128	-	10.93	AT1G21250	2093	sense	AT1G21270	332	sense	-2.55609	-1.61179				protein_coding	WAK2	Wall-associated receptor kinase 2; pectin activated, required for invertase activity and cell growth
PS-Spec_Chr1_7444207..7444416	2.74718	0.00300548	At5g63090	TF3A	CYTCCTCCTCCTCCTCCTC	ACTTCATCTTCTCCTTCTC	210	120	138	-	10.86	AT1G21250	2093	sense	AT1G21270	332	sense	-2.55609	-1.61179				protein_coding	WAK2	Wall-associated receptor kinase 2; pectin activated, required for invertase activity and cell growth
PS-Spec_Chr1_7444207..7444416	2.74718	0.00300548	At5g63090	LOB	WCCGCCGCCDYCKCCGCCGCH	CTCTCCGTAGCATCTGCTTCT	210	56	76	-	8.08	AT1G21250	2093	sense	AT1G21270	332	sense	-2.55609	-1.61179				protein_coding	WAK2	Wall-associated receptor kinase 2; pectin activated, required for invertase activity and cell growth
PS-Spec_Chr2_1682439..1682645	2.33179	0.00985593	At2g01930	BPC1	CTCTYTCTCTCTCTC	GGATTTCTATTTCTC	207	60	74	+	1.47	AT2G04790	1895	sense	AT2G04795	210	sense	1.64214	1.71663				protein_coding	At2g04795	Unknown protein
PS-Spec_Chr5_9224806..9225057	2.48072	0.00655579	At3g18990	VRN1	VWKTTTTTTTTTTTTTTKB	CTTTTTTTTTTTTTTTTTT	252	221	239	-	16.53	AT5G26280	14151	sense	AT5G26290	1021	sense	2.32071	1.59468				protein_coding	RAMGAP	TRAF-like family protein
PS-Spec_Chr5_9224806..9225057	2.48072	0.00655579	AT1G69570	DOF1.1	TTTTYACTTTTTYTTTTTTTTTTTTTW	TAATACCTTTTTTTTTTTTTTTTTTTT	252	219	245	-	14.08	AT5G26280	14151	sense	AT5G26290	1021	sense	2.32071	1.59468				protein_coding	RAMGAP	TRAF-like family protein
PS-Spec_Chr5_9224806..9225057	2.48072	0.00655579	At5g62940	DOF5.6, HCA2	RAAAAAADVAAAAAGKWAAWA	AAAAAAAAAAAAAAGGTATTA	252	225	245	+	11.77	AT5G26280	14151	sense	AT5G26290	1021	sense	2.32071	1.59468				protein_coding	RAMGAP	TRAF-like family protein
PS-Spec_Chr5_9224806..9225057	2.48072	0.00655579	At1g29160	DOF1.5, COG1	RWAAAAADDAAAAAGTRAAAA	AAAAAAAAAAAAAAGGTATTA	252	225	245	+	10.12	AT5G26280	14151	sense	AT5G26290	1021	sense	2.32071	1.59468				protein_coding	RAMGAP	TRAF-like family protein
PS-Spec_Chr5_9224806..9225057	2.48072	0.00655579	At5g66700	ATHB53	HCAATAATTGD	CCAATAATAAT	252	100	110	-	9.75	AT5G26280	14151	sense	AT5G26290	1021	sense	2.32071	1.59468				protein_coding	RAMGAP	TRAF-like family protein
PS-Spec_Chr4_6730041..6730225	3.04932	0.0011468	AT5G02460	DOF5.1	HWTTWACTTTTTBDHTTWW	TATTAACTTTTTGTAGATG	185	16	34	-	11.97	AT4G10970	7695	antisense	AT4G11000	702	sense		-5.00966				protein_coding	At4g11000	Ankyrin repeat family protein
PS-Spec_Chr4_6730041..6730225	3.04932	0.0011468	At5g62940	DOF5.6, HCA2	RAAAAAADVAAAAAGKWAAWA	AACATCTACAAAAAGTTAATA	185	14	34	+	10.92	AT4G10970	7695	antisense	AT4G11000	702	sense		-5.00966				protein_coding	At4g11000	Ankyrin repeat family protein
PS-Spec_Chr4_6730041..6730225	3.04932	0.0011468	AT1G69570	DOF1.1	TTTTYACTTTTTYTTTTTTTTTTTTTW	TATTAACTTTTTGTAGATGTTTTTGTA	185	8	34	-	8.94	AT4G10970	7695	antisense	AT4G11000	702	sense		-5.00966				protein_coding	At4g11000	Ankyrin repeat family protein
PS-Spec_Chr4_6730041..6730225	3.04932	0.0011468	At1g29160	DOF1.5, COG1	RWAAAAADDAAAAAGTRAAAA	AACATCTACAAAAAGTTAATA	185	14	34	+	8.44	AT4G10970	7695	antisense	AT4G11000	702	sense		-5.00966				protein_coding	At4g11000	Ankyrin repeat family protein
PS-Spec_Chr2_1562543..1562768	2.37503	0.00877386	At2g01930	BPC1	CTCTYTCTCTCTCTC	TTATCTTTGTTTCTC	226	16	30	+	1.13	AT2G04480	7028	antisense	AT2G04495	1287	sense		-4.78585				protein_coding	At2g04495	Unknown protein
PS-Spec_Chr4_15461463..15461652	2.33322	0.00981827	AT1G69570	DOF1.1	TTTTYACTTTTTYTTTTTTTTTTTTTW	ATTCCACTTTAATAATCTCTCTTTTGT	190	56	82	-	7.78	AT4G31960	1681	antisense	AT4G31970	697	sense		-4.7626				protein_coding	CYP82C2	Cytochrome P450, CYP82C2; Xanthotoxin 5-hydroxylase, pathogen defense
PS-Spec_Chr4_15461463..15461652	2.33322	0.00981827	At2g01930	BPC1	CTCTYTCTCTCTCTC	ACCTATTTTTCTCTT	190	138	152	+	0.85	AT4G31960	1681	antisense	AT4G31970	697	sense		-4.7626				protein_coding	CYP82C2	Cytochrome P450, CYP82C2; Xanthotoxin 5-hydroxylase, pathogen defense
PS-Spec_Chr1_19667626..19667850	2.05245	0.020063	At5g63090	TF3A	CYTCCTCCTCCTCCTCCTC	CCTCCTCTGTATCTTCAAC	225	108	126	-	13.34	AT1G52810	0	sense	AT1G52820	1154	sense		-4.35802				protein_coding	At1g52820	2-oxoglutarate (2OG) and Fe(II)-dependent oxygenase superfamily protein
PS-Spec_Chr1_19667626..19667850	2.05245	0.020063	AT5G02460	DOF5.1	HWTTWACTTTTTBDHTTWW	ATGTTCCTTTATGTAGCTT	225	43	61	-	11.25	AT1G52810	0	sense	AT1G52820	1154	sense		-4.35802				protein_coding	At1g52820	2-oxoglutarate (2OG) and Fe(II)-dependent oxygenase superfamily protein
PS-Spec_Chr1_19667626..19667850	2.05245	0.020063	At5g62940	DOF5.6, HCA2	RAAAAAADVAAAAAGKWAAWA	GAAAGCTACATAAAGGAACAT	225	41	61	+	10.9	AT1G52810	0	sense	AT1G52820	1154	sense		-4.35802				protein_coding	At1g52820	2-oxoglutarate (2OG) and Fe(II)-dependent oxygenase superfamily protein
PS-Spec_Chr1_19667626..19667850	2.05245	0.020063	At1g29160	DOF1.5, COG1	RWAAAAADDAAAAAGTRAAAA	GAAAGCTACATAAAGGAACAT	225	41	61	+	9.41	AT1G52810	0	sense	AT1G52820	1154	sense		-4.35802				protein_coding	At1g52820	2-oxoglutarate (2OG) and Fe(II)-dependent oxygenase superfamily protein
PS-Spec_Chr1_19667626..19667850	2.05245	0.020063	At4g24240	FRS9	CTCTCTCTCTCTCTCTCTCTC	CTAACTCCTCCTCTGTATCTT	225	112	132	-	6.38	AT1G52810	0	sense	AT1G52820	1154	sense		-4.35802				protein_coding	At1g52820	2-oxoglutarate (2OG) and Fe(II)-dependent oxygenase superfamily protein
PS-Spec_Chr1_19667626..19667850	2.05245	0.020063	At2g01930	BPC1	CTCTYTCTCTCTCTC	CTCCTCCTCTGTATC	225	114	128	-	3.03	AT1G52810	0	sense	AT1G52820	1154	sense		-4.35802				protein_coding	At1g52820	2-oxoglutarate (2OG) and Fe(II)-dependent oxygenase superfamily protein
PS-Spec_Chr3_6636340..6636510	2.08822	0.0183892	At5g63090	TF3A	CYTCCTCCTCCTCCTCCTC	CTTCCGCTTCTTCTGTATC	171	26	44	-	10.91	AT3G19180	0	sense	AT3G19184	836	sense		-3.65231				protein_coding	At3g19184	AP2/B3-like transcriptional factor family protein
PS-Spec_Chr3_6636340..6636510	2.08822	0.0183892	At5g63090	LOB	WCCGCCGCCDYCKCCGCCGCH	TCTTCCGCTTCTTCTGTATCC	171	25	45	-	7.5	AT3G19180	0	sense	AT3G19184	836	sense		-3.65231				protein_coding	At3g19184	AP2/B3-like transcriptional factor family protein
PS-Spec_Chr3_6636340..6636510	2.08822	0.0183892	At2g01930	BPC1	CTCTYTCTCTCTCTC	TTTTCCCACTGTCTC	171	52	66	-	1.37	AT3G19180	0	sense	AT3G19184	836	sense		-3.65231				protein_coding	At3g19184	AP2/B3-like transcriptional factor family protein
PS-Spec_Chr2_13676657..13676855	2.15072	0.0157493	At5g25390	SHN3	WCCDCCGCCRCCDCCGCCGCC	TCCTACGCCGCCAGTGTCTAC	199	64	84	+	10.16	AT2G32200	0	sense	AT2G32210	1130	sense		-3.00776				protein_coding	CYSTM6	Cysteine-rich/transmembrane domain A-like protein
PS-Spec_Chr2_13676657..13676855	2.15072	0.0157493	At5g62940	DOF5.6, HCA2	RAAAAAADVAAAAAGKWAAWA	AGACAAAGTCTAAAGGTGAAG	199	159	179	+	9.7	AT2G32200	0	sense	AT2G32210	1130	sense		-3.00776				protein_coding	CYSTM6	Cysteine-rich/transmembrane domain A-like protein
PS-Spec_Chr2_13676657..13676855	2.15072	0.0157493	At5g63090	LOB	WCCGCCGCCDYCKCCGCCGCH	GCCACCGTAGCATGAGTCGTG	199	130	150	-	8.76	AT2G32200	0	sense	AT2G32210	1130	sense		-3.00776				protein_coding	CYSTM6	Cysteine-rich/transmembrane domain A-like protein
PS-Spec_Chr3_8308768..8309128	2.28614	0.0111229	At5g03150	JKD, IDD10	WWWWTTTTTGTCKTTTTSTD	TTTTTGTTTGTCGTTTACAA	361	190	209	+	13.53	AT3G23245	7934	antisense	AT3G23250	80	sense		-2.91162				protein_coding	MYB15	Transcription factor MYB15; abiotic and biotic stress responses
PS-Spec_Chr3_8308768..8309128	2.28614	0.0111229	AT5G02460	DOF5.1	HWTTWACTTTTTBDHTTWW	GTTTTACTTTTCTTAGTAT	361	107	125	-	11.54	AT3G23245	7934	antisense	AT3G23250	80	sense		-2.91162				protein_coding	MYB15	Transcription factor MYB15; abiotic and biotic stress responses
PS-Spec_Chr3_8308768..8309128	2.28614	0.0111229	At1g29160	DOF1.5, COG1	RWAAAAADDAAAAAGTRAAAA	TAATACTAAGAAAAGTAAAAC	361	105	125	+	10.47	AT3G23245	7934	antisense	AT3G23250	80	sense		-2.91162				protein_coding	MYB15	Transcription factor MYB15; abiotic and biotic stress responses
PS-Spec_Chr3_8308768..8309128	2.28614	0.0111229	At5g62940	DOF5.6, HCA2	RAAAAAADVAAAAAGKWAAWA	TAATACTAAGAAAAGTAAAAC	361	105	125	+	9.43	AT3G23245	7934	antisense	AT3G23250	80	sense		-2.91162				protein_coding	MYB15	Transcription factor MYB15; abiotic and biotic stress responses
PS-Spec_Chr3_8308768..8309128	2.28614	0.0111229	At2g01930	BPC1	CTCTYTCTCTCTCTC	TTCTTTCTATTTCTA	361	26	40	-	9.29	AT3G23245	7934	antisense	AT3G23250	80	sense		-2.91162				protein_coding	MYB15	Transcription factor MYB15; abiotic and biotic stress responses
PS-Spec_Chr3_8308768..8309128	2.28614	0.0111229	At4g24240	WRKY7	DNCGTTGACTTTTT	AACGTTGATTTTTG	361	182	195	+	8.1	AT3G23245	7934	antisense	AT3G23250	80	sense		-2.91162				protein_coding	MYB15	Transcription factor MYB15; abiotic and biotic stress responses
PS-Spec_Chr3_8308768..8309128	2.28614	0.0111229	AT1G69570	DOF1.1	TTTTYACTTTTTYTTTTTTTTTTTTTW	GTTTTACTTTTCTTAGTATTAAACTTA	361	99	125	-	7.87	AT3G23245	7934	antisense	AT3G23250	80	sense		-2.91162				protein_coding	MYB15	Transcription factor MYB15; abiotic and biotic stress responses
PS-Spec_Chr5_25064997..25065214	1.9785	0.023936	At4g24240	FRS9	CTCTCTCTCTCTCTCTCTCTC	CCATGACCCTATCTCTGCCCT	218	194	214	+	6.73	AT5G62420	0	sense	AT5G09065	1011	sense		-2.86735				long_noncoding_rna
PS-Spec_Chr5_25064997..25065214	1.9785	0.023936	At2g01930	BPC1	CTCTYTCTCTCTCTC	CCCTATCTCTGCCCT	218	200	214	+	4.06	AT5G62420	0	sense	AT5G09065	1011	sense		-2.86735				long_noncoding_rna
PS-Spec_Chr1_5532076..5532291	4.27723	9.46161e-06	At4g24240	WRKY7	DNCGTTGACTTTTT	TCCGTTGACTTTTG	216	141	154	+	18.74	AT1G16130	3863	sense	AT1G16150	6	sense		-2.25438				protein_coding	WAKL4	Wall-associated receptor kinase-like 4; involved in Arabidopsis root mineral responses to Zn2+, Cu2+, K+, Na+ and Ni+.
PS-Spec_Chr1_5532076..5532291	4.27723	9.46161e-06	At5g52830	WRKY27	ANCGTTGACTTTT	TCCGTTGACTTTT	216	141	153	+	18.26	AT1G16130	3863	sense	AT1G16150	6	sense		-2.25438				protein_coding	WAKL4	Wall-associated receptor kinase-like 4; involved in Arabidopsis root mineral responses to Zn2+, Cu2+, K+, Na+ and Ni+.
PS-Spec_Chr2_15334367..15334523	1.96875	0.0244907	At1g51700	DOF1.7, Adof1	AAAAAVAAAAAGTARAAAAWR	GAATGGAAAAAGGGGATGGGA	157	64	84	+	11.87	AT2G36560	1919	antisense	AT2G36570	760	sense		-1.88099				protein_coding	PXC1	Leucine-rich repeat protein kinase family protein
PS-Spec_Chr2_15334367..15334523	1.96875	0.0244907	AT5G02460	DOF5.1	HWTTWACTTTTTBDHTTWW	CATCCCCTTTTTCCATTCA	157	63	81	-	10.2	AT2G36560	1919	antisense	AT2G36570	760	sense		-1.88099				protein_coding	PXC1	Leucine-rich repeat protein kinase family protein
PS-Spec_Chr2_15334367..15334523	1.96875	0.0244907	At5g62940	DOF5.6, HCA2	RAAAAAADVAAAAAGKWAAWA	TTTGAATGGAAAAAGGGGATG	157	61	81	+	10.12	AT2G36560	1919	antisense	AT2G36570	760	sense		-1.88099				protein_coding	PXC1	Leucine-rich repeat protein kinase family protein
PS-Spec_Chr2_15334367..15334523	1.96875	0.0244907	At1g29160	DOF1.5, COG1	RWAAAAADDAAAAAGTRAAAA	TTTGAATGGAAAAAGGGGATG	157	61	81	+	9.02	AT2G36560	1919	antisense	AT2G36570	760	sense		-1.88099				protein_coding	PXC1	Leucine-rich repeat protein kinase family protein
PS-Spec_Chr2_14871666..14871888	2.58466	0.00487373	At1g29160	DOF1.5, COG1	RWAAAAADDAAAAAGTRAAAA	AAACAAACAAAAAAGTATTAC	223	69	89	-	9.7	AT2G35330	0	sense	AT2G35340	376	sense		-1.85836				protein_coding	MEE29, DEAH6	Pre-mRNA-splicing factor ATP-dependent RNA helicase DEAH6; MEE29
PS-Spec_Chr2_14871666..14871888	2.58466	0.00487373	At3g18990	VRN1	VWKTTTTTTTTTTTTTTKB	TACTTTTTTGTTTGTTTGT	223	73	91	+	9.7	AT2G35330	0	sense	AT2G35340	376	sense		-1.85836				protein_coding	MEE29, DEAH6	Pre-mRNA-splicing factor ATP-dependent RNA helicase DEAH6; MEE29
PS-Spec_Chr2_14871666..14871888	2.58466	0.00487373	At5g03150	JKD, IDD10	WWWWTTTTTGTCKTTTTSTD	TACTTTTTTGTTTGTTTGTT	223	73	92	+	9.42	AT2G35330	0	sense	AT2G35340	376	sense		-1.85836				protein_coding	MEE29, DEAH6	Pre-mRNA-splicing factor ATP-dependent RNA helicase DEAH6; MEE29
PS-Spec_Chr2_14871666..14871888	2.58466	0.00487373	AT1G69570	DOF1.1	TTTTYACTTTTTYTTTTTTTTTTTTTW	GTAATACTTTTTTGTTTGTTTGTTTGT	223	69	95	+	9.26	AT2G35330	0	sense	AT2G35340	376	sense		-1.85836				protein_coding	MEE29, DEAH6	Pre-mRNA-splicing factor ATP-dependent RNA helicase DEAH6; MEE29
PS-Spec_Chr2_14871666..14871888	2.58466	0.00487373	At2g01930	BPC1	CTCTYTCTCTCTCTC	CTCCGTCTCTCTACT	223	106	120	+	6.08	AT2G35330	0	sense	AT2G35340	376	sense		-1.85836				protein_coding	MEE29, DEAH6	Pre-mRNA-splicing factor ATP-dependent RNA helicase DEAH6; MEE29
PS-Spec_Chr2_18590902..18591074	2.15545	0.0155635	At3g01470	ATHB1, HAT5	HYAATAATTRW	AAAATAATTAA	173	125	135	+	10.91	AT2G45070	2449	antisense	AT2G45080	553	sense		-1.75389				protein_coding	CYCU2-1	Cyclin-U2-1; interacts with cyclin-dependent kinases (CDKs) to control progression through the cell cycle
PS-Spec_Chr2_18590902..18591074	2.15545	0.0155635	At1g79840	ATHB20, GL2	HYAATAATTRA	AAAATAATTAA	173	125	135	+	10.36	AT2G45070	2449	antisense	AT2G45080	553	sense		-1.75389				protein_coding	CYCU2-1	Cyclin-U2-1; interacts with cyclin-dependent kinases (CDKs) to control progression through the cell cycle
PS-Spec_Chr2_18590902..18591074	2.15545	0.0155635	At5g66700	ATHB53	HCAATAATTGD	AAAATAATTAA	173	125	135	+	9.74	AT2G45070	2449	antisense	AT2G45080	553	sense		-1.75389				protein_coding	CYCU2-1	Cyclin-U2-1; interacts with cyclin-dependent kinases (CDKs) to control progression through the cell cycle
PS-Spec_Chr5_17121851..17122055	2.46476	0.00685517	At5g63090	TF3A	CYTCCTCCTCCTCCTCCTC	CGTCACCAGACTCTTCCTC	205	82	100	+	11.72	AT5G42690	1958	antisense	AT5G42700	46	sense		-1.73867				protein_coding	At5g42700	AP2/B3-like transcriptional factor family protein
PS-Spec_Chr3_5263387..5263570	2.4038	0.00811273	At2g01930	BPC1	CTCTYTCTCTCTCTC	TCGTTTATCTCTCTT	184	61	75	-	6.62	AT3G15536	2064	sense	AT3G15540	430	sense		-1.70818				protein_coding	IAA19	Auxin-responsive protein IAA19; Primary auxin-responsive gene involved in diverse growth responses
PS-Spec_Chr5_3679411..3679580	2.49955	0.0062176	At3g01470	ATHB1, HAT5	HYAATAATTRW	GAAATAATTAT	170	102	112	+	9.88	AT5G11500	0	sense	AT5G11510	167	sense		-1.66828				protein_coding	MYB3R4	Transcription factor MYB3R4; fungal defense
PS-Spec_Chr5_3679411..3679580	2.49955	0.0062176	At5g66700	ATHB53	HCAATAATTGD	GAAATAATTAT	170	102	112	+	9.15	AT5G11500	0	sense	AT5G11510	167	sense		-1.66828				protein_coding	MYB3R4	Transcription factor MYB3R4; fungal defense
PS-Spec_Chr5_3679411..3679580	2.49955	0.0062176	At1g79840	ATHB20, GL2	HYAATAATTRA	GAAATAATTAT	170	102	112	+	8.69	AT5G11500	0	sense	AT5G11510	167	sense		-1.66828				protein_coding	MYB3R4	Transcription factor MYB3R4; fungal defense
PS-Spec_Chr5_3679411..3679580	2.49955	0.0062176	At4g24240	WRKY7	DNCGTTGACTTTTT	ATAGTTGGCTTGTT	170	73	86	+	5.36	AT5G11500	0	sense	AT5G11510	167	sense		-1.66828				protein_coding	MYB3R4	Transcription factor MYB3R4; fungal defense
PS-Spec_Chr2_10660955..10661128	2.89881	0.0018729	AT5G02460	DOF5.1	HWTTWACTTTTTBDHTTWW	AATTAACTTTTTCGACGGA	174	107	125	-	10.76	AT2G25055	188	sense	AT2G25060	1061	sense		-1.60601				protein_coding	ENODL14	Early nodulin-like protein 14, ENODL14
PS-Spec_Chr2_10660955..10661128	2.89881	0.0018729	At5g62940	DOF5.6, HCA2	RAAAAAADVAAAAAGKWAAWA	GGTCCGTCGAAAAAGTTAATT	174	105	125	+	9.51	AT2G25055	188	sense	AT2G25060	1061	sense		-1.60601				protein_coding	ENODL14	Early nodulin-like protein 14, ENODL14
PS-Spec_Chr2_10660955..10661128	2.89881	0.0018729	At5g25390	SHN3	WCCDCCGCCRCCDCCGCCGCC	TTAGCTACCGATTCAACCGCG	174	30	50	+	7.29	AT2G25055	188	sense	AT2G25060	1061	sense		-1.60601				protein_coding	ENODL14	Early nodulin-like protein 14, ENODL14
PS-Spec_Chr5_25721214..25721400	1.97096	0.024364	AT1G69570	DOF1.1	TTTTYACTTTTTYTTTTTTTTTTTTTW	CTTTTGCTTTTTCCTTTTTTTTTCTTG	187	57	83	-	18.2	AT5G64300	47	sense	AT5G64310	332	sense		-1.50257				protein_coding	AGP1	Arabinogalactan protein 1; AGP1
PS-Spec_Chr5_25721214..25721400	1.97096	0.024364	At1g51700	DOF1.7, Adof1	AAAAAVAAAAAGTARAAAAWR	AAAAGGAAAAAGCAAAAGGAG	187	66	86	+	16.49	AT5G64300	47	sense	AT5G64310	332	sense		-1.50257				protein_coding	AGP1	Arabinogalactan protein 1; AGP1
PS-Spec_Chr5_25721214..25721400	1.97096	0.024364	At5g62940	DOF5.6, HCA2	RAAAAAADVAAAAAGKWAAWA	AAAAAAAGGAAAAAGCAAAAG	187	63	83	+	15.71	AT5G64300	47	sense	AT5G64310	332	sense		-1.50257				protein_coding	AGP1	Arabinogalactan protein 1; AGP1
PS-Spec_Chr5_25721214..25721400	1.97096	0.024364	At1g29160	DOF1.5, COG1	RWAAAAADDAAAAAGTRAAAA	AAAAAAAGGAAAAAGCAAAAG	187	63	83	+	13.82	AT5G64300	47	sense	AT5G64310	332	sense		-1.50257				protein_coding	AGP1	Arabinogalactan protein 1; AGP1
PS-Spec_Chr5_25721214..25721400	1.97096	0.024364	At3g18990	VRN1	VWKTTTTTTTTTTTTTTKB	TTCCTTTTTTTTTCTTGTT	187	55	73	-	13.6	AT5G64300	47	sense	AT5G64310	332	sense		-1.50257				protein_coding	AGP1	Arabinogalactan protein 1; AGP1
PS-Spec_Chr5_25721214..25721400	1.97096	0.024364	AT5G02460	DOF5.1	HWTTWACTTTTTBDHTTWW	CTTTTGCTTTTTCCTTTTT	187	65	83	-	12.74	AT5G64300	47	sense	AT5G64310	332	sense		-1.50257				protein_coding	AGP1	Arabinogalactan protein 1; AGP1
PS-Spec_Chr5_25721214..25721400	1.97096	0.024364	At2g01930	BPC1	CTCTYTCTCTCTCTC	TTTATTCTCTTTGTT	187	108	122	+	1.65	AT5G64300	47	sense	AT5G64310	332	sense		-1.50257				protein_coding	AGP1	Arabinogalactan protein 1; AGP1
PS-Spec_Chr5_4396761..4396974	2.15098	0.015739	At5g63090	TF3A	CYTCCTCCTCCTCCTCCTC	CTGTTTCATCCCCATCCAC	214	145	163	-	12.36	AT5G13640	0	sense	AT5G13650	603	sense		1.51186				protein_coding	SVR3	Elongation factor TypA-like SVR3, chloroplastic; SVR3
PS-Spec_Chr5_8353872..8354116	2.3261	0.0100065	AT1G69570	DOF1.1	TTTTYACTTTTTYTTTTTTTTTTTTTW	ATATACCTTTTCAATTTGTATTCTTTA	245	199	225	-	8.79	AT5G24450	568	sense	AT5G24460	520	sense		1.51391				protein_coding	At5g24460	Uncharacterized protein
PS-Spec_Chr5_8353872..8354116	2.3261	0.0100065	At1g29160	DOF1.5, COG1	RWAAAAADDAAAAAGTRAAAA	GGATTTGGGTAAAAGTGCATT	245	81	101	-	8.77	AT5G24450	568	sense	AT5G24460	520	sense		1.51391				protein_coding	At5g24460	Uncharacterized protein
PS-Spec_Chr3_19823508..19823768	1.99373	0.0230909	At3g18990	VRN1	VWKTTTTTTTTTTTTTTKB	GTGTATTTTTTTGCCGTTG	261	5	23	+	10.2	AT3G53470	0	sense	AT3G53480	1498	sense		1.52463				protein_coding	ABCG37	ABC transporter ABCG37; together with ABCG36, regulates auxin homeostasis and responses by playing a dual role in coumarin (and derivatives) and in the auxin precursor indole 3-butyric acid (IBA) efflux transport, thus influencing roots and root hairs development; cellular detoxification of xenobiotics by promoting the excretion of some auxinic herbicides (Relevant to Thomas et al. 2000 study?)
PS-Spec_Chr2_9778311..9778485	2.53921	0.00555515	At5g62940	DOF5.6, HCA2	RAAAAAADVAAAAAGKWAAWA	TAAAAGTACCAAAAGGTAAAA	175	112	132	-	12.21	AT2G22970	0	sense	AT2G22980	273	sense		1.56537				protein_coding	SCPL13	Serine carboxypeptidase-like 13; SCPL13
PS-Spec_Chr2_9778311..9778485	2.53921	0.00555515	At1g29160	DOF1.5, COG1	RWAAAAADDAAAAAGTRAAAA	GTGAGAAGATAAAAGTACCAA	175	121	141	-	10.77	AT2G22970	0	sense	AT2G22980	273	sense		1.56537				protein_coding	SCPL13	Serine carboxypeptidase-like 13; SCPL13
PS-Spec_Chr2_9778311..9778485	2.53921	0.00555515	AT5G02460	DOF5.1	HWTTWACTTTTTBDHTTWW	TTTTACCTTTTGGTACTTT	175	112	130	+	10.05	AT2G22970	0	sense	AT2G22980	273	sense		1.56537				protein_coding	SCPL13	Serine carboxypeptidase-like 13; SCPL13
PS-Spec_Chr2_9778311..9778485	2.53921	0.00555515	AT1G69570	DOF1.1	TTTTYACTTTTTYTTTTTTTTTTTTTW	TTTTACCTTTTGGTACTTTTATCTTCT	175	112	138	+	9.45	AT2G22970	0	sense	AT2G22980	273	sense		1.56537				protein_coding	SCPL13	Serine carboxypeptidase-like 13; SCPL13
PS-Spec_Chr3_7963038..7963243	3.26348	0.000550255	At5g25390	SHN3	WCCDCCGCCRCCDCCGCCGCC	AGAACTGCCCCAACCGCAGCG	206	140	160	-	8.23	AT3G22450	0	sense	AT3G22460	611	sense		1.57685				protein_coding	OASA2	Cysteine synthase 2, OASA2; inactive
PS-Spec_Chr5_6422028..6422294	2.73896	0.0030817	At3g18990	VRN1	VWKTTTTTTTTTTTTTTKB	GTGTTTTTTTTTTTTTTTT	267	119	137	-	17.97	AT5G19130	2915	antisense	AT5G19140	858	sense		1.58099				protein_coding	AILP1	Aluminium induced protein with YGL and LRDR motifs, AILP1; response to auxin
PS-Spec_Chr5_6422028..6422294	2.73896	0.0030817	At3g01470	ATHB1, HAT5	HYAATAATTRW	ATAATAATTAT	267	19	29	+	11.47	AT5G19130	2915	antisense	AT5G19140	858	sense		1.58099				protein_coding	AILP1	Aluminium induced protein with YGL and LRDR motifs, AILP1; response to auxin
PS-Spec_Chr5_6422028..6422294	2.73896	0.0030817	At1g79840	ATHB20, GL2	HYAATAATTRA	ATAATAATTAT	267	19	29	+	11.32	AT5G19130	2915	antisense	AT5G19140	858	sense		1.58099				protein_coding	AILP1	Aluminium induced protein with YGL and LRDR motifs, AILP1; response to auxin
PS-Spec_Chr5_6422028..6422294	2.73896	0.0030817	At5g66700	ATHB53	HCAATAATTGD	ATAATAATTAT	267	19	29	+	9.95	AT5G19130	2915	antisense	AT5G19140	858	sense		1.58099				protein_coding	AILP1	Aluminium induced protein with YGL and LRDR motifs, AILP1; response to auxin
PS-Spec_Chr5_6422028..6422294	2.73896	0.0030817	At2g01930	BPC1	CTCTYTCTCTCTCTC	CACTTTCTTTCTATT	267	188	202	-	4.14	AT5G19130	2915	antisense	AT5G19140	858	sense		1.58099				protein_coding	AILP1	Aluminium induced protein with YGL and LRDR motifs, AILP1; response to auxin
PS-Spec_Chr5_6422654..6422844	3.06649	0.00108294	AT5G02460	DOF5.1	HWTTWACTTTTTBDHTTWW	TATTTACTTTTTAACCAAT	191	133	151	-	11.04	AT5G19130	3541	antisense	AT5G19140	308	sense		1.58099				protein_coding	AILP1	Aluminium induced protein with YGL and LRDR motifs, AILP1; response to auxin
PS-Spec_Chr5_6422654..6422844	3.06649	0.00108294	At1g29160	DOF1.5, COG1	RWAAAAADDAAAAAGTRAAAA	TAATTGGTTAAAAAGTAAATA	191	131	151	+	10.6	AT5G19130	3541	antisense	AT5G19140	308	sense		1.58099				protein_coding	AILP1	Aluminium induced protein with YGL and LRDR motifs, AILP1; response to auxin
PS-Spec_Chr5_6422654..6422844	3.06649	0.00108294	At5g62940	DOF5.6, HCA2	RAAAAAADVAAAAAGKWAAWA	TAATTGGTTAAAAAGTAAATA	191	131	151	+	10.37	AT5G19130	3541	antisense	AT5G19140	308	sense		1.58099				protein_coding	AILP1	Aluminium induced protein with YGL and LRDR motifs, AILP1; response to auxin
PS-Spec_Chr5_6422654..6422844	3.06649	0.00108294	AT1G69570	DOF1.1	TTTTYACTTTTTYTTTTTTTTTTTTTW	TATTTACTTTTTAACCAATTACTTCGC	191	125	151	-	8.63	AT5G19130	3541	antisense	AT5G19140	308	sense		1.58099				protein_coding	AILP1	Aluminium induced protein with YGL and LRDR motifs, AILP1; response to auxin
PS-Spec_Chr1_2706347..2706635	2.21223	0.0134754	At4g24240	FRS9	CTCTCTCTCTCTCTCTCTCTC	CTATCTGTCTTACTCTCTCCC	289	253	273	-	14.33	AT1G08540	0	sense	AT1G08550	232	sense		1.59494				protein_coding	VDE1	Violaxanthin de-epoxidase, chloroplastic, VDE1; non-photochemical quenching 1
PS-Spec_Chr1_2706347..2706635	2.21223	0.0134754	At2g01930	BPC1	CTCTYTCTCTCTCTC	CTGTCTTACTCTCTC	289	255	269	-	9.36	AT1G08540	0	sense	AT1G08550	232	sense		1.59494				protein_coding	VDE1	Violaxanthin de-epoxidase, chloroplastic, VDE1; non-photochemical quenching 1
PS-Spec_Chr1_2706347..2706635	2.21223	0.0134754	At5g62940	DOF5.6, HCA2	RAAAAAADVAAAAAGKWAAWA	GATATACTGATAAAGGAATTC	289	99	119	+	9.29	AT1G08540	0	sense	AT1G08550	232	sense		1.59494				protein_coding	VDE1	Violaxanthin de-epoxidase, chloroplastic, VDE1; non-photochemical quenching 1
PS-Spec_Chr1_2706347..2706635	2.21223	0.0134754	At5g63090	TF3A	CYTCCTCCTCCTCCTCCTC	TTCTCCCATCCTCCATCCC	289	192	210	-	8.39	AT1G08540	0	sense	AT1G08550	232	sense		1.59494				protein_coding	VDE1	Violaxanthin de-epoxidase, chloroplastic, VDE1; non-photochemical quenching 1
PS-Spec_Chr2_19607000..19607211	2.11079	0.0173951	At5g62940	DOF5.6, HCA2	RAAAAAADVAAAAAGKWAAWA	CAAAAATTAAAAAAGGAACGT	212	67	87	+	10.14	AT2G47885	1576	antisense	AT2G47890	784	sense		1.61453				protein_coding	COL13	Zinc finger protein CONSTANS-LIKE 13; COL13
PS-Spec_Chr2_19607000..19607211	2.11079	0.0173951	AT5G02460	DOF5.1	HWTTWACTTTTTBDHTTWW	ACGTTCCTTTTTTAATTTT	212	69	87	-	9.95	AT2G47885	1576	antisense	AT2G47890	784	sense		1.61453				protein_coding	COL13	Zinc finger protein CONSTANS-LIKE 13; COL13
PS-Spec_Chr2_19607000..19607211	2.11079	0.0173951	AT1G69570	DOF1.1	TTTTYACTTTTTYTTTTTTTTTTTTTW	ACGTTCCTTTTTTAATTTTTGATTTTT	212	61	87	-	9.73	AT2G47885	1576	antisense	AT2G47890	784	sense		1.61453				protein_coding	COL13	Zinc finger protein CONSTANS-LIKE 13; COL13
PS-Spec_Chr2_19607000..19607211	2.11079	0.0173951	At1g29160	DOF1.5, COG1	RWAAAAADDAAAAAGTRAAAA	CAAAAATTAAAAAAGGAACGT	212	67	87	+	8.88	AT2G47885	1576	antisense	AT2G47890	784	sense		1.61453				protein_coding	COL13	Zinc finger protein CONSTANS-LIKE 13; COL13
PS-Spec_Chr4_17631207..17631424	2.5816	0.0049172	At1g29160	DOF1.5, COG1	RWAAAAADDAAAAAGTRAAAA	GGATAAGTTGAAAAGTGAAAA	218	78	98	-	13.65	AT4G37510	2136	antisense	AT4G37520	75	sense		1.62174				protein_coding	PER50	Peroxidase 50; Removal of H2O2, oxidation of toxic reductants, biosynthesis and degradation of lignin, suberization, auxin catabolism, response to environmental stresses such as wounding, pathogen attack and oxidative stress
PS-Spec_Chr4_17631207..17631424	2.5816	0.0049172	At5g25390	SHN3	WCCDCCGCCRCCDCCGCCGCC	ATCCCCACCACCACCACTCTC	218	105	125	+	12.57	AT4G37510	2136	antisense	AT4G37520	75	sense		1.62174				protein_coding	PER50	Peroxidase 50; Removal of H2O2, oxidation of toxic reductants, biosynthesis and degradation of lignin, suberization, auxin catabolism, response to environmental stresses such as wounding, pathogen attack and oxidative stress
PS-Spec_Chr4_17631207..17631424	2.5816	0.0049172	AT1G69570	DOF1.1	TTTTYACTTTTTYTTTTTTTTTTTTTW	TTTTCACTTTTCAACTTATCCCTCTCA	218	78	104	+	12.1	AT4G37510	2136	antisense	AT4G37520	75	sense		1.62174				protein_coding	PER50	Peroxidase 50; Removal of H2O2, oxidation of toxic reductants, biosynthesis and degradation of lignin, suberization, auxin catabolism, response to environmental stresses such as wounding, pathogen attack and oxidative stress
PS-Spec_Chr4_17631207..17631424	2.5816	0.0049172	At5g62940	DOF5.6, HCA2	RAAAAAADVAAAAAGKWAAWA	GGATAAGTTGAAAAGTGAAAA	218	78	98	-	11.02	AT4G37510	2136	antisense	AT4G37520	75	sense		1.62174				protein_coding	PER50	Peroxidase 50; Removal of H2O2, oxidation of toxic reductants, biosynthesis and degradation of lignin, suberization, auxin catabolism, response to environmental stresses such as wounding, pathogen attack and oxidative stress
PS-Spec_Chr4_17631207..17631424	2.5816	0.0049172	At1g51700	DOF1.7, Adof1	AAAAAVAAAAAGTARAAAAWR	TAAGTTGAAAAGTGAAAACGA	218	75	95	-	10.46	AT4G37510	2136	antisense	AT4G37520	75	sense		1.62174				protein_coding	PER50	Peroxidase 50; Removal of H2O2, oxidation of toxic reductants, biosynthesis and degradation of lignin, suberization, auxin catabolism, response to environmental stresses such as wounding, pathogen attack and oxidative stress
PS-Spec_Chr4_17631207..17631424	2.5816	0.0049172	At5g63090	TF3A	CYTCCTCCTCCTCCTCCTC	CCCTCTCAATCCCCACCAC	218	97	115	+	10.04	AT4G37510	2136	antisense	AT4G37520	75	sense		1.62174				protein_coding	PER50	Peroxidase 50; Removal of H2O2, oxidation of toxic reductants, biosynthesis and degradation of lignin, suberization, auxin catabolism, response to environmental stresses such as wounding, pathogen attack and oxidative stress
PS-Spec_Chr4_17631207..17631424	2.5816	0.0049172	AT5G02460	DOF5.1	HWTTWACTTTTTBDHTTWW	TTTTCACTTTTCAACTTAT	218	78	96	+	9.85	AT4G37510	2136	antisense	AT4G37520	75	sense		1.62174				protein_coding	PER50	Peroxidase 50; Removal of H2O2, oxidation of toxic reductants, biosynthesis and degradation of lignin, suberization, auxin catabolism, response to environmental stresses such as wounding, pathogen attack and oxidative stress
PS-Spec_Chr4_17631207..17631424	2.5816	0.0049172	At5g63090	LOB	WCCGCCGCCDYCKCCGCCGCH	TCCCTCTCAATCCCCACCACC	218	96	116	+	7.42	AT4G37510	2136	antisense	AT4G37520	75	sense		1.62174				protein_coding	PER50	Peroxidase 50; Removal of H2O2, oxidation of toxic reductants, biosynthesis and degradation of lignin, suberization, auxin catabolism, response to environmental stresses such as wounding, pathogen attack and oxidative stress
PS-Spec_Chr4_17631207..17631424	2.5816	0.0049172	At2g01930	BPC1	CTCTYTCTCTCTCTC	CACTCTCTATTCCCT	218	119	133	+	3.62	AT4G37510	2136	antisense	AT4G37520	75	sense		1.62174				protein_coding	PER50	Peroxidase 50; Removal of H2O2, oxidation of toxic reductants, biosynthesis and degradation of lignin, suberization, auxin catabolism, response to environmental stresses such as wounding, pathogen attack and oxidative stress
PS-Spec_Chr1_8198746..8198915	1.96679	0.0246038	At4g24240	WRKY7	DNCGTTGACTTTTT	CACGCTGACTTTTC	170	6	19	-	4.31	AT1G23120	0	sense	AT1G23130	1405	sense		1.63982				protein_coding	At1g23130	Polyketide cyclase/dehydrase and lipid transport superfamily protein
PS-Spec_Chr1_8198746..8198915	1.96679	0.0246038	At2g01930	BPC1	CTCTYTCTCTCTCTC	ATTTCCTTCTTTCTT	170	118	132	-	3.56	AT1G23120	0	sense	AT1G23130	1405	sense		1.63982				protein_coding	At1g23130	Polyketide cyclase/dehydrase and lipid transport superfamily protein
PS-Spec_Chr1_5721799..5721971	2.06299	0.0195567	AT1G69570	DOF1.1	TTTTYACTTTTTYTTTTTTTTTTTTTW	TATTCACTTTTTCTTCACCTTCTTCAA	173	92	118	-	15.61	AT1G16710	0	sense	AT1G16720	919	sense		1.6657				protein_coding	HCF173	HIGH CHLOROPHYLL FLUORESCENCE PHENOTYPE 173; required for the biogenesis of photosystem II (PSII)
PS-Spec_Chr1_5721799..5721971	2.06299	0.0195567	At1g29160	DOF1.5, COG1	RWAAAAADDAAAAAGTRAAAA	AAGGTGAAGAAAAAGTGAATA	173	98	118	+	14.51	AT1G16710	0	sense	AT1G16720	919	sense		1.6657				protein_coding	HCF173	HIGH CHLOROPHYLL FLUORESCENCE PHENOTYPE 173; required for the biogenesis of photosystem II (PSII)
PS-Spec_Chr1_5721799..5721971	2.06299	0.0195567	At5g62940	DOF5.6, HCA2	RAAAAAADVAAAAAGKWAAWA	AAGGTGAAGAAAAAGTGAATA	173	98	118	+	14.43	AT1G16710	0	sense	AT1G16720	919	sense		1.6657				protein_coding	HCF173	HIGH CHLOROPHYLL FLUORESCENCE PHENOTYPE 173; required for the biogenesis of photosystem II (PSII)
PS-Spec_Chr1_5721799..5721971	2.06299	0.0195567	At1g51700	DOF1.7, Adof1	AAAAAVAAAAAGTARAAAAWR	GTGAAGAAAAAGTGAATAACA	173	101	121	+	12.67	AT1G16710	0	sense	AT1G16720	919	sense		1.6657				protein_coding	HCF173	HIGH CHLOROPHYLL FLUORESCENCE PHENOTYPE 173; required for the biogenesis of photosystem II (PSII)
PS-Spec_Chr1_5721799..5721971	2.06299	0.0195567	AT5G02460	DOF5.1	HWTTWACTTTTTBDHTTWW	TATTCACTTTTTCTTCACC	173	100	118	-	11.42	AT1G16710	0	sense	AT1G16720	919	sense		1.6657				protein_coding	HCF173	HIGH CHLOROPHYLL FLUORESCENCE PHENOTYPE 173; required for the biogenesis of photosystem II (PSII)
PS-Spec_Chr1_5721799..5721971	2.06299	0.0195567	At5g63090	TF3A	CYTCCTCCTCCTCCTCCTC	CTTTTTCTTCACCTTCTTC	173	94	112	-	10.07	AT1G16710	0	sense	AT1G16720	919	sense		1.6657				protein_coding	HCF173	HIGH CHLOROPHYLL FLUORESCENCE PHENOTYPE 173; required for the biogenesis of photosystem II (PSII)
PS-Spec_Chr3_7647194..7647393	2.07833	0.0188396	At1g29160	DOF1.5, COG1	RWAAAAADDAAAAAGTRAAAA	AAACATGTGAAAAAGGAATAC	200	77	97	-	10.32	AT3G21700	553	sense	AT3G21710	922	sense		1.7061				protein_coding	VUP1	Unknown protein; transmembrane protein VUP1
PS-Spec_Chr3_7647194..7647393	2.07833	0.0188396	At5g62940	DOF5.6, HCA2	RAAAAAADVAAAAAGKWAAWA	AAACATGTGAAAAAGGAATAC	200	77	97	-	9.92	AT3G21700	553	sense	AT3G21710	922	sense		1.7061				protein_coding	VUP1	Unknown protein; transmembrane protein VUP1
PS-Spec_Chr3_5340128..5340377	2.35122	0.00935596	At2g01930	BPC1	CTCTYTCTCTCTCTC	AAGTCTCTGTCTTTC	250	97	111	+	3.83	AT3G15770	0	sense	AT3G15780	978	sense		1.71102				protein_coding	At3g15780	Unknown protein; putative
PS-Spec_Chr4_8907919..8908156	2.56633	0.00513903	At5g66700	ATHB53	HCAATAATTGD	GCAATAATTGA	238	216	226	-	14.9	AT4G15570	8857	sense	AT4G15610	606	sense		1.71635				protein_coding	At4g15610	CASP-like protein 1D1; lignin synthesis, Casparian strip formation in endodermis
PS-Spec_Chr4_8907919..8908156	2.56633	0.00513903	At3g01470	ATHB1, HAT5	HYAATAATTRW	GCAATAATTGA	238	216	226	-	14.77	AT4G15570	8857	sense	AT4G15610	606	sense		1.71635				protein_coding	At4g15610	CASP-like protein 1D1; lignin synthesis, Casparian strip formation in endodermis
PS-Spec_Chr4_8907919..8908156	2.56633	0.00513903	At1g79840	ATHB20, GL2	HYAATAATTRA	GCAATAATTGA	238	216	226	-	14.6	AT4G15570	8857	sense	AT4G15610	606	sense		1.71635				protein_coding	At4g15610	CASP-like protein 1D1; lignin synthesis, Casparian strip formation in endodermis
PS-Spec_Chr4_8907919..8908156	2.56633	0.00513903	At1g51700	DOF1.7, Adof1	AAAAAVAAAAAGTARAAAAWR	ACAAGAAAAAAGTAAGATACG	238	105	125	-	13.03	AT4G15570	8857	sense	AT4G15610	606	sense		1.71635				protein_coding	At4g15610	CASP-like protein 1D1; lignin synthesis, Casparian strip formation in endodermis
PS-Spec_Chr4_8907919..8908156	2.56633	0.00513903	AT1G69570	DOF1.1	TTTTYACTTTTTYTTTTTTTTTTTTTW	ATCTTACTTTTTTCTTGTTGTTAATTT	238	108	134	+	12.61	AT4G15570	8857	sense	AT4G15610	606	sense		1.71635				protein_coding	At4g15610	CASP-like protein 1D1; lignin synthesis, Casparian strip formation in endodermis
PS-Spec_Chr4_8907919..8908156	2.56633	0.00513903	AT5G02460	DOF5.1	HWTTWACTTTTTBDHTTWW	ATCTTACTTTTTTCTTGTT	238	108	126	+	11.86	AT4G15570	8857	sense	AT4G15610	606	sense		1.71635				protein_coding	At4g15610	CASP-like protein 1D1; lignin synthesis, Casparian strip formation in endodermis
PS-Spec_Chr4_8907919..8908156	2.56633	0.00513903	At1g29160	DOF1.5, COG1	RWAAAAADDAAAAAGTRAAAA	ACAACAAGAAAAAAGTAAGAT	238	108	128	-	11.42	AT4G15570	8857	sense	AT4G15610	606	sense		1.71635				protein_coding	At4g15610	CASP-like protein 1D1; lignin synthesis, Casparian strip formation in endodermis
PS-Spec_Chr4_8907919..8908156	2.56633	0.00513903	At5g62940	DOF5.6, HCA2	RAAAAAADVAAAAAGKWAAWA	ACAACAAGAAAAAAGTAAGAT	238	108	128	-	11.18	AT4G15570	8857	sense	AT4G15610	606	sense		1.71635				protein_coding	At4g15610	CASP-like protein 1D1; lignin synthesis, Casparian strip formation in endodermis
PS-Spec_Chr4_16617287..16617461	2.09504	0.0180837	At5g63090	LOB	WCCGCCGCCDYCKCCGCCGCH	TCCTCCACTATCGTATCCTGC	175	1	21	-	10.28	AT4G34880	0	sense	AT4G34881	146	sense		1.85517				protein_coding	At4g34881	Unknown protein; endomembrane system
PS-Spec_Chr4_13129730..13129995	2.64934	0.0040325	AT1G69570	DOF1.1	TTTTYACTTTTTYTTTTTTTTTTTTTW	CAGTAACTTTTTCGTTTTTACTTTTCG	266	184	210	-	14.26	AT4G25810	0	sense	AT4G25820	295	sense		1.85958				protein_coding	XTH14	Xyloglucan endotransglucosylase/hydrolase protein 14, XTH14; cell wall synthesis
PS-Spec_Chr4_13129730..13129995	2.64934	0.0040325	At5g62940	DOF5.6, HCA2	RAAAAAADVAAAAAGKWAAWA	GTAAAAACGAAAAAGTTACTG	266	190	210	+	13.61	AT4G25810	0	sense	AT4G25820	295	sense		1.85958				protein_coding	XTH14	Xyloglucan endotransglucosylase/hydrolase protein 14, XTH14; cell wall synthesis
PS-Spec_Chr4_13129730..13129995	2.64934	0.0040325	AT5G02460	DOF5.1	HWTTWACTTTTTBDHTTWW	CAGTAACTTTTTCGTTTTT	266	192	210	-	13.29	AT4G25810	0	sense	AT4G25820	295	sense		1.85958				protein_coding	XTH14	Xyloglucan endotransglucosylase/hydrolase protein 14, XTH14; cell wall synthesis
PS-Spec_Chr4_13129730..13129995	2.64934	0.0040325	At1g29160	DOF1.5, COG1	RWAAAAADDAAAAAGTRAAAA	GTAAAAACGAAAAAGTTACTG	266	190	210	+	13.04	AT4G25810	0	sense	AT4G25820	295	sense		1.85958				protein_coding	XTH14	Xyloglucan endotransglucosylase/hydrolase protein 14, XTH14; cell wall synthesis
PS-Spec_Chr4_13129730..13129995	2.64934	0.0040325	At1g51700	DOF1.7, Adof1	AAAAAVAAAAAGTARAAAAWR	CTCAACGAAAAGTAAAAACGA	266	179	199	+	11.78	AT4G25810	0	sense	AT4G25820	295	sense		1.85958				protein_coding	XTH14	Xyloglucan endotransglucosylase/hydrolase protein 14, XTH14; cell wall synthesis
PS-Spec_Chr4_13129730..13129995	2.64934	0.0040325	At5g66700	ATHB53	HCAATAATTGD	TCAATAATAAG	266	230	240	-	8.75	AT4G25810	0	sense	AT4G25820	295	sense		1.85958				protein_coding	XTH14	Xyloglucan endotransglucosylase/hydrolase protein 14, XTH14; cell wall synthesis
PS-Spec_Chr1_10892129..10892381	3.15524	0.000801835	At5g52830	WRKY27	ANCGTTGACTTTT	CTAGTTGACTATG	253	91	103	-	12.83	AT1G30690	1721	sense	AT1G30700	63	sense		1.86213				protein_coding	BBE8	Berberine bridge enzyme-like 8; FOX8 FAD-binding
PS-Spec_Chr1_10892129..10892381	3.15524	0.000801835	At3g18990	VRN1	VWKTTTTTTTTTTTTTTKB	TTGTTTTTTTTTGTCTTTT	253	124	142	-	12.7	AT1G30690	1721	sense	AT1G30700	63	sense		1.86213				protein_coding	BBE8	Berberine bridge enzyme-like 8; FOX8 FAD-binding
PS-Spec_Chr1_10892129..10892381	3.15524	0.000801835	At4g24240	WRKY7	DNCGTTGACTTTTT	CTAGTTGACTATGT	253	90	103	-	11.13	AT1G30690	1721	sense	AT1G30700	63	sense		1.86213				protein_coding	BBE8	Berberine bridge enzyme-like 8; FOX8 FAD-binding
PS-Spec_Chr1_25764139..25764303	2.17516	0.0148092	At3g18990	VRN1	VWKTTTTTTTTTTTTTTKB	ATTCTTTTTTTTTTTTCTT	165	142	160	+	14.11	AT1G68610	0	sense	AT1G68620	1414	sense		1.87234				protein_coding	CXE6	Carboxylesterase 6
PS-Spec_Chr1_25764139..25764303	2.17516	0.0148092	At1g79840	ATHB20, GL2	HYAATAATTRA	TTAATAATTAA	165	89	99	-	13.5	AT1G68610	0	sense	AT1G68620	1414	sense		1.87234				protein_coding	CXE6	Carboxylesterase 6
PS-Spec_Chr1_25764139..25764303	2.17516	0.0148092	At3g01470	ATHB1, HAT5	HYAATAATTRW	TTAATAATTAA	165	89	99	-	12.35	AT1G68610	0	sense	AT1G68620	1414	sense		1.87234				protein_coding	CXE6	Carboxylesterase 6
PS-Spec_Chr1_25764139..25764303	2.17516	0.0148092	AT1G69570	DOF1.1	TTTTYACTTTTTYTTTTTTTTTTTTTW	ATTATTCTTTTTTTTTTTTCTTTCAGA	165	139	165	+	11.71	AT1G68610	0	sense	AT1G68620	1414	sense		1.87234				protein_coding	CXE6	Carboxylesterase 6
PS-Spec_Chr1_25764139..25764303	2.17516	0.0148092	At5g66700	ATHB53	HCAATAATTGD	TTAATAATTAA	165	89	99	-	10.07	AT1G68610	0	sense	AT1G68620	1414	sense		1.87234				protein_coding	CXE6	Carboxylesterase 6
PS-Spec_Chr1_25764139..25764303	2.17516	0.0148092	At1g29160	DOF1.5, COG1	RWAAAAADDAAAAAGTRAAAA	AGAAAAAAAAAAAAGAATAAT	165	139	159	-	9.42	AT1G68610	0	sense	AT1G68620	1414	sense		1.87234				protein_coding	CXE6	Carboxylesterase 6
PS-Spec_Chr4_2216577..2216881	2.24825	0.0122801	AT1G69570	DOF1.1	TTTTYACTTTTTYTTTTTTTTTTTTTW	TTAGTACTTTTTATTTCTTTTTATCTG	305	125	151	+	14.78	AT4G04423	12214	sense	AT4G04450	1160	sense		1.91484				protein_coding	WRKY42	Transcription factor WRKY42; Modulates phosphate homeostasis and Pi translocation by regulating PHO1 expression
PS-Spec_Chr4_2216577..2216881	2.24825	0.0122801	At1g29160	DOF1.5, COG1	RWAAAAADDAAAAAGTRAAAA	AAAAGAAATAAAAAGTACTAA	305	125	145	-	14.24	AT4G04423	12214	sense	AT4G04450	1160	sense		1.91484				protein_coding	WRKY42	Transcription factor WRKY42; Modulates phosphate homeostasis and Pi translocation by regulating PHO1 expression
PS-Spec_Chr4_2216577..2216881	2.24825	0.0122801	At5g62940	DOF5.6, HCA2	RAAAAAADVAAAAAGKWAAWA	AAAAGAAATAAAAAGTACTAA	305	125	145	-	10.61	AT4G04423	12214	sense	AT4G04450	1160	sense		1.91484				protein_coding	WRKY42	Transcription factor WRKY42; Modulates phosphate homeostasis and Pi translocation by regulating PHO1 expression
PS-Spec_Chr4_2216577..2216881	2.24825	0.0122801	At3g18990	VRN1	VWKTTTTTTTTTTTTTTKB	AATGTTTTTTTTTCTTTAA	305	78	96	-	10.55	AT4G04423	12214	sense	AT4G04450	1160	sense		1.91484				protein_coding	WRKY42	Transcription factor WRKY42; Modulates phosphate homeostasis and Pi translocation by regulating PHO1 expression
PS-Spec_Chr4_2216577..2216881	2.24825	0.0122801	At2g01930	BPC1	CTCTYTCTCTCTCTC	TTCTTTTTATCTGTT	305	139	153	+	1.46	AT4G04423	12214	sense	AT4G04450	1160	sense		1.91484				protein_coding	WRKY42	Transcription factor WRKY42; Modulates phosphate homeostasis and Pi translocation by regulating PHO1 expression
PS-Spec_Chr3_1172287..1172527	2.79244	0.0026156	At3g18990	VRN1	VWKTTTTTTTTTTTTTTKB	ATTCTTTTTTTTTTTTTAA	241	135	153	+	12.46	AT3G01455	2343	sense	AT3G04420	159	sense		2.00065				protein_coding	NAC048	NAC domain containing protein 48
PS-Spec_Chr3_1172287..1172527	2.79244	0.0026156	At3g01470	ATHB1, HAT5	HYAATAATTRW	GAAATAATTGT	241	27	37	+	11.05	AT3G01455	2343	sense	AT3G04420	159	sense		2.00065				protein_coding	NAC048	NAC domain containing protein 48
PS-Spec_Chr3_1172287..1172527	2.79244	0.0026156	At5g66700	ATHB53	HCAATAATTGD	GAAATAATTGT	241	27	37	+	11.02	AT3G01455	2343	sense	AT3G04420	159	sense		2.00065				protein_coding	NAC048	NAC domain containing protein 48
PS-Spec_Chr3_1172287..1172527	2.79244	0.0026156	At1g79840	ATHB20, GL2	HYAATAATTRA	GAAATAATTGT	241	27	37	+	9.64	AT3G01455	2343	sense	AT3G04420	159	sense		2.00065				protein_coding	NAC048	NAC domain containing protein 48
PS-Spec_Chr3_1172287..1172527	2.79244	0.0026156	At1g29160	DOF1.5, COG1	RWAAAAADDAAAAAGTRAAAA	TAAAAAAAAAAAAAGAATATA	241	132	152	-	8.95	AT3G01455	2343	sense	AT3G04420	159	sense		2.00065				protein_coding	NAC048	NAC domain containing protein 48
PS-Spec_Chr3_1172287..1172527	2.79244	0.0026156	AT1G69570	DOF1.1	TTTTYACTTTTTYTTTTTTTTTTTTTW	TATATTCTTTTTTTTTTTTTAAGTCAC	241	132	158	+	8.54	AT3G01455	2343	sense	AT3G04420	159	sense		2.00065				protein_coding	NAC048	NAC domain containing protein 48
PS-Spec_Chr3_1172287..1172527	2.79244	0.0026156	At2g01930	BPC1	CTCTYTCTCTCTCTC	ATATTTTTCTTTTTC	241	181	195	+	1.14	AT3G01455	2343	sense	AT3G04420	159	sense		2.00065				protein_coding	NAC048	NAC domain containing protein 48
PS-Spec_Chr1_8860571..8860744	2.89587	0.00189054	At5g63090	TF3A	CYTCCTCCTCCTCCTCCTC	CTTCATCATTCTCTTTATC	174	139	157	-	12.13	AT1G25275	0	sense	AT1G25277	989	sense		2.0176				protein_coding	At1g25277	Uncharacterized protein
PS-Spec_Chr1_8860571..8860744	2.89587	0.00189054	AT1G69570	DOF1.1	TTTTYACTTTTTYTTTTTTTTTTTTTW	CATTCTCTTTATCTCTTTAGATCTTCT	174	125	151	-	10.29	AT1G25275	0	sense	AT1G25277	989	sense		2.0176				protein_coding	At1g25277	Uncharacterized protein
PS-Spec_Chr1_8860571..8860744	2.89587	0.00189054	At2g01930	BPC1	CTCTYTCTCTCTCTC	CTCTTTATCTCTTTA	174	133	147	-	10.27	AT1G25275	0	sense	AT1G25277	989	sense		2.0176				protein_coding	At1g25277	Uncharacterized protein
PS-Spec_Chr1_8860571..8860744	2.89587	0.00189054	At1g29160	DOF1.5, COG1	RWAAAAADDAAAAAGTRAAAA	TCTAAAGAGATAAAGAGAATG	174	131	151	+	8.66	AT1G25275	0	sense	AT1G25277	989	sense		2.0176				protein_coding	At1g25277	Uncharacterized protein
PS-Spec_Chr1_8860571..8860744	2.89587	0.00189054	At4g24240	FRS9	CTCTCTCTCTCTCTCTCTCTC	ATCATTCTCTTTATCTCTTTA	174	133	153	-	5.6	AT1G25275	0	sense	AT1G25277	989	sense		2.0176				protein_coding	At1g25277	Uncharacterized protein
PS-Spec_Chr5_9199920..9200076	2.23421	0.0127347	At3g01470	ATHB1, HAT5	HYAATAATTRW	AAAATAATTAA	157	14	24	-	10.91	AT5G26250	1118	sense	AT5G26260	194	sense		2.17497				protein_coding	F9D12.8	TRAF-like family protein; F9D12.8
PS-Spec_Chr5_9199920..9200076	2.23421	0.0127347	At1g79840	ATHB20, GL2	HYAATAATTRA	AAAATAATTAA	157	14	24	-	10.36	AT5G26250	1118	sense	AT5G26260	194	sense		2.17497				protein_coding	F9D12.8	TRAF-like family protein; F9D12.8
PS-Spec_Chr5_9199920..9200076	2.23421	0.0127347	At5g66700	ATHB53	HCAATAATTGD	AAAATAATTAA	157	14	24	-	9.74	AT5G26250	1118	sense	AT5G26260	194	sense		2.17497				protein_coding	F9D12.8	TRAF-like family protein; F9D12.8
PS-Spec_Chr1_24122560..24122738	2.199	0.013939	At3g18990	VRN1	VWKTTTTTTTTTTTTTTKB	TTCTTTTTTTTTTGTGCGA	179	1	19	+	11.64	AT1G64930	0	sense	AT1G64940	1050	sense		2.30749				protein_coding	CYP89A6	Cytochrome P450; CYP87A6
PS-Spec_Chr1_24122560..24122738	2.199	0.013939	At5g62940	DOF5.6, HCA2	RAAAAAADVAAAAAGKWAAWA	GAATAAATGATAAAGAAATTG	179	44	64	+	9.41	AT1G64930	0	sense	AT1G64940	1050	sense		2.30749				protein_coding	CYP89A6	Cytochrome P450; CYP87A6
PS-Spec_Chr1_5870521..5870751	2.70484	0.0034169	At2g01930	BPC1	CTCTYTCTCTCTCTC	CGCTCTCTCTCTCCA	231	80	94	-	16.83	AT1G17170	0	sense	AT1G17180	1272	sense		2.39413				protein_coding	GSTU25	Glutathione S-transferase U25; detoxification reactions
PS-Spec_Chr1_5870521..5870751	2.70484	0.0034169	At5g63090	LOB	WCCGCCGCCDYCKCCGCCGCH	ACCTTCTCTGACTCAGGCAGG	231	105	125	-	8.31	AT1G17170	0	sense	AT1G17180	1272	sense		2.39413				protein_coding	GSTU25	Glutathione S-transferase U25; detoxification reactions
PS-Spec_Chr1_5870521..5870751	2.70484	0.0034169	At4g24240	FRS9	CTCTCTCTCTCTCTCTCTCTC	GCGACGCTCTCTCTCTCCAAA	231	78	98	-	3.49	AT1G17170	0	sense	AT1G17180	1272	sense		2.39413				protein_coding	GSTU25	Glutathione S-transferase U25; detoxification reactions
PS-Spec_Chr1_2250178..2250322	3.17948	0.000737705	At1g51700	DOF1.7, Adof1	AAAAAVAAAAAGTARAAAAWR	TGACACAAAAAGGAAAGAGAA	145	106	126	-	11.59	AT1G07320	0	sense	AT1G07330	597	sense		3.01458				protein_coding	AT1G07330	dentin sialophosphoprotein
PS-Spec_Chr1_2250178..2250322	3.17948	0.000737705	AT5G02460	DOF5.1	HWTTWACTTTTTBDHTTWW	TCTTTCCTTTTTGTGTCAC	145	109	127	+	10.27	AT1G07320	0	sense	AT1G07330	597	sense		3.01458				protein_coding	AT1G07330	dentin sialophosphoprotein
PS-Spec_Chr1_2250178..2250322	3.17948	0.000737705	At5g62940	DOF5.6, HCA2	RAAAAAADVAAAAAGKWAAWA	TTGTGACACAAAAAGGAAAGA	145	109	129	-	9.51	AT1G07320	0	sense	AT1G07330	597	sense		3.01458				protein_coding	AT1G07330	dentin sialophosphoprotein
PS-Spec_Chr1_2250178..2250322	3.17948	0.000737705	At2g01930	BPC1	CTCTYTCTCTCTCTC	TCTTCTCACTCTCCT	145	81	95	+	5.78	AT1G07320	0	sense	AT1G07330	597	sense		3.01458				protein_coding	AT1G07330	dentin sialophosphoprotein
PS-Spec_Chr3_15603906..15604125	2.16531	0.0151822	AT1G69570	DOF1.1	TTTTYACTTTTTYTTTTTTTTTTTTTW	CTTTCACTTTTCTACTAGATTTCTTAC	220	173	199	-	12.09	AT3G43700	7	sense	AT3G00700	406	sense		4.06027				novel_transcribed_region
PS-Spec_Chr3_15603906..15604125	2.16531	0.0151822	At1g29160	DOF1.5, COG1	RWAAAAADDAAAAAGTRAAAA	AATCTAGTAGAAAAGTGAAAG	220	179	199	+	11.31	AT3G43700	7	sense	AT3G00700	406	sense		4.06027				novel_transcribed_region
PS-Spec_Chr3_15603906..15604125	2.16531	0.0151822	At1g51700	DOF1.7, Adof1	AAAAAVAAAAAGTARAAAAWR	CTAGTAGAAAAGTGAAAGAAT	220	182	202	+	11.13	AT3G43700	7	sense	AT3G00700	406	sense		4.06027				novel_transcribed_region
PS-Spec_Chr3_15603906..15604125	2.16531	0.0151822	At3g18990	VRN1	VWKTTTTTTTTTTTTTTKB	GACCATTTTTTTTCGTTTT	220	45	63	-	10.03	AT3G43700	7	sense	AT3G00700	406	sense		4.06027				novel_transcribed_region
PS-Spec_Chr3_15603906..15604125	2.16531	0.0151822	AT5G02460	DOF5.1	HWTTWACTTTTTBDHTTWW	CTTTCACTTTTCTACTAGA	220	181	199	-	10	AT3G43700	7	sense	AT3G00700	406	sense		4.06027				novel_transcribed_region
PS-Spec_Chr3_15603906..15604125	2.16531	0.0151822	At5g62940	DOF5.6, HCA2	RAAAAAADVAAAAAGKWAAWA	AATCTAGTAGAAAAGTGAAAG	220	179	199	+	9.73	AT3G43700	7	sense	AT3G00700	406	sense		4.06027				novel_transcribed_region
PS-Spec_Chr3_18029363..18029573	3.65556	0.00012831	At3g18990	VRN1	VWKTTTTTTTTTTTTTTKB	CTTTTTTTTTTTTTTTCAC	211	157	175	+	14.25	AT3G48640	6714	antisense	AT3G48660	85	sense	-5.80431		protein_coding	T8P19.170	Protein of unknown function (DUF 3339)
PS-Spec_Chr3_18029363..18029573	3.65556	0.00012831	At5g63090	LOB	WCCGCCGCCDYCKCCGCCGCH	TCCGCACGTGACATCGCCACC	211	133	153	+	7.62	AT3G48640	6714	antisense	AT3G48660	85	sense	-5.80431		protein_coding	T8P19.170	Protein of unknown function (DUF 3339)
PS-Spec_Chr1_1779048..1779248	2.03968	0.020691	At5g66700	ATHB53	HCAATAATTGD	AAAATAATTAG	201	65	75	-	10.16	AT1G05880	494	sense	AT1G05890	7	sense	-4.91408		protein_coding	ARI5	RING/U-box superfamily protein
PS-Spec_Chr1_1779048..1779248	2.03968	0.020691	At1g79840	ATHB20, GL2	HYAATAATTRA	AAAATAATTAG	201	65	75	-	9.42	AT1G05880	494	sense	AT1G05890	7	sense	-4.91408		protein_coding	ARI5	RING/U-box superfamily protein
PS-Spec_Chr2_1567214..1567441	3.36746	0.000379326	At5g52830	WRKY27	ANCGTTGACTTTT	GGTGTTGACCATC	228	213	225	+	6.21	AT2G04495	2076	sense	AT2G04500	837	sense	-4.78585		protein_coding	At2g04500	Cysteine/Histidine-rich C1 domain family protein
PS-Spec_Chr2_1567214..1567441	3.36746	0.000379326	At4g24240	WRKY7	DNCGTTGACTTTTT	GGTGTTGACCATCT	228	213	226	+	4.43	AT2G04495	2076	sense	AT2G04500	837	sense	-4.78585		protein_coding	At2g04500	Cysteine/Histidine-rich C1 domain family protein
PS-Spec_Chr3_6638745..6638918	2.20119	0.0138612	At5g63090	TF3A	CYTCCTCCTCCTCCTCCTC	CATCATTTACCTCATTCCC	174	54	72	-	9.05	AT3G19184	0	sense	AT3G19190	720	sense	-3.65231		protein_coding	ATG2	autophagy 2
PS-Spec_Chr3_6638745..6638918	2.20119	0.0138612	At2g01930	BPC1	CTCTYTCTCTCTCTC	TTCCTTCTGTTTCTC	174	123	137	-	8.23	AT3G19184	0	sense	AT3G19190	720	sense	-3.65231		protein_coding	ATG2	autophagy 2
PS-Spec_Chr3_6638745..6638918	2.20119	0.0138612	At4g24240	FRS9	CTCTCTCTCTCTCTCTCTCTC	AACAGTTTCCTTCTGTTTCTC	174	123	143	-	3.75	AT3G19184	0	sense	AT3G19190	720	sense	-3.65231		protein_coding	ATG2	autophagy 2
PS-Spec_Chr3_23213486..23213731	2.33137	0.00986688	At5g63090	TF3A	CYTCCTCCTCCTCCTCCTC	ACTCTCCTTCTTCATCTTC	246	89	107	+	11.79	AT3G62740	0	sense	AT3G62750	515	sense	-3.26695		protein_coding	BGLU8	beta glucosidase 8
PS-Spec_Chr1_24293674..24293833	2.37695	0.00872827	AT1G69570	DOF1.1	TTTTYACTTTTTYTTTTTTTTTTTTTW	TGATAACTTTTTTTTTTTCATTTCGAT	160	46	72	+	12.83	AT1G65390	0	sense	AT1G65410	1335	sense	-2.12245		protein_coding	TGD3	TRIGALACTOSYLDIACYLGLYCEROL 3, chloroplastic
PS-Spec_Chr1_24293674..24293833	2.37695	0.00872827	At1g51700	DOF1.7, Adof1	AAAAAVAAAAAGTARAAAAWR	AAAAAAAAAAAGTTATCAGGA	160	43	63	-	10.46	AT1G65390	0	sense	AT1G65410	1335	sense	-2.12245		protein_coding	TGD3	TRIGALACTOSYLDIACYLGLYCEROL 3, chloroplastic
PS-Spec_Chr1_24293674..24293833	2.37695	0.00872827	At5g62940	DOF5.6, HCA2	RAAAAAADVAAAAAGKWAAWA	ATGAAAAAAAAAAAGTTATCA	160	46	66	-	9.98	AT1G65390	0	sense	AT1G65410	1335	sense	-2.12245		protein_coding	TGD3	TRIGALACTOSYLDIACYLGLYCEROL 3, chloroplastic
PS-Spec_Chr1_24293674..24293833	2.37695	0.00872827	At3g18990	VRN1	VWKTTTTTTTTTTTTTTKB	AACTTTTTTTTTTTCATTT	160	50	68	+	9.93	AT1G65390	0	sense	AT1G65410	1335	sense	-2.12245		protein_coding	TGD3	TRIGALACTOSYLDIACYLGLYCEROL 3, chloroplastic
PS-Spec_Chr1_24293674..24293833	2.37695	0.00872827	At1g29160	DOF1.5, COG1	RWAAAAADDAAAAAGTRAAAA	ATGAAAAAAAAAAAGTTATCA	160	46	66	-	9.21	AT1G65390	0	sense	AT1G65410	1335	sense	-2.12245		protein_coding	TGD3	TRIGALACTOSYLDIACYLGLYCEROL 3, chloroplastic
PS-Spec_Chr1_2661324..2661609	2.01801	0.0217949	At5g63090	LOB	WCCGCCGCCDYCKCCGCCGCH	GACTCCTCCTCTCACTGCGCC	286	143	163	-	14.76	AT1G08430	13	sense	AT1G08440	1357	sense	-2.08163		protein_coding	ALMT2	Aluminum-activated malate transporter 2
PS-Spec_Chr1_2661324..2661609	2.01801	0.0217949	At5g25390	SHN3	WCCDCCGCCRCCDCCGCCGCC	ATCACCGCCTCCTCCAATGAT	286	120	140	-	13.1	AT1G08430	13	sense	AT1G08440	1357	sense	-2.08163		protein_coding	ALMT2	Aluminum-activated malate transporter 2
PS-Spec_Chr1_2661324..2661609	2.01801	0.0217949	At5g63090	TF3A	CYTCCTCCTCCTCCTCCTC	TGTTAACCGACTCCTCCTC	286	153	171	-	10.56	AT1G08430	13	sense	AT1G08440	1357	sense	-2.08163		protein_coding	ALMT2	Aluminum-activated malate transporter 2
PS-Spec_Chr1_2661324..2661609	2.01801	0.0217949	At5g03150	JKD, IDD10	WWWWTTTTTGTCKTTTTSTD	GCCGGACTTGTCTTTATCTG	286	21	40	-	10	AT1G08430	13	sense	AT1G08440	1357	sense	-2.08163		protein_coding	ALMT2	Aluminum-activated malate transporter 2
PS-Spec_Chr1_2661324..2661609	2.01801	0.0217949	At3g18990	VRN1	VWKTTTTTTTTTTTTTTKB	ATGATTTTTTTTTTCATAC	286	99	117	-	9.19	AT1G08430	13	sense	AT1G08440	1357	sense	-2.08163		protein_coding	ALMT2	Aluminum-activated malate transporter 2
PS-Spec_Chr1_2661324..2661609	2.01801	0.0217949	At2g01930	BPC1	CTCTYTCTCTCTCTC	CTCCTCCTCTCACTG	286	147	161	-	5.63	AT1G08430	13	sense	AT1G08440	1357	sense	-2.08163		protein_coding	ALMT2	Aluminum-activated malate transporter 2
PS-Spec_Chr1_2661324..2661609	2.01801	0.0217949	At4g24240	FRS9	CTCTCTCTCTCTCTCTCTCTC	CTCCTCCTCTCACTGCGCCTG	286	141	161	-	4.16	AT1G08430	13	sense	AT1G08440	1357	sense	-2.08163		protein_coding	ALMT2	Aluminum-activated malate transporter 2
PS-Spec_Chr5_17124829..17125169	2.80402	0.00252352	At3g01470	ATHB1, HAT5	HYAATAATTRW	ACAATAATTTA	341	315	325	-	12.8	AT5G42700	387	sense	AT5G42710	285	sense	-1.73867		protein_coding	TRM30	Protein of unknown function (DUF3741)
PS-Spec_Chr5_17124829..17125169	2.80402	0.00252352	At1g79840	ATHB20, GL2	HYAATAATTRA	ACAATAATTTA	341	315	325	-	12.26	AT5G42700	387	sense	AT5G42710	285	sense	-1.73867		protein_coding	TRM30	Protein of unknown function (DUF3741)
PS-Spec_Chr5_17124829..17125169	2.80402	0.00252352	At5g66700	ATHB53	HCAATAATTGD	ACAATAATTTA	341	315	325	-	11.74	AT5G42700	387	sense	AT5G42710	285	sense	-1.73867		protein_coding	TRM30	Protein of unknown function (DUF3741)
PS-Spec_Chr5_17124829..17125169	2.80402	0.00252352	At1g29160	DOF1.5, COG1	RWAAAAADDAAAAAGTRAAAA	TTTTAAATGTAAAAGTACAAA	341	102	122	+	9.43	AT5G42700	387	sense	AT5G42710	285	sense	-1.73867		protein_coding	TRM30	Protein of unknown function (DUF3741)
PS-Spec_Chr5_17124829..17125169	2.80402	0.00252352	AT1G69570	DOF1.1	TTTTYACTTTTTYTTTTTTTTTTTTTW	TTTGTACTTTTACATTTAAAAGCTTGT	341	96	122	-	8.62	AT5G42700	387	sense	AT5G42710	285	sense	-1.73867		protein_coding	TRM30	Protein of unknown function (DUF3741)
PS-Spec_Chr3_5266492..5266733	3.42796	0.000304063	At2g01930	BPC1	CTCTYTCTCTCTCTC	TGGTCTCTCTGTCTC	242	206	220	-	8.93	AT3G15540	796	sense	AT3G15548	329	sense	-1.70818		protein_coding	At3g15548	transmembrane protein
PS-Spec_Chr3_5266492..5266733	3.42796	0.000304063	At5g63090	LOB	WCCGCCGCCDYCKCCGCCGCH	TCCGACGCTGGTAAAGCCGTG	242	161	181	+	8.7	AT3G15540	796	sense	AT3G15548	329	sense	-1.70818		protein_coding	At3g15548	transmembrane protein
PS-Spec_Chr3_5266492..5266733	3.42796	0.000304063	At5g52830	WRKY27	ANCGTTGACTTTT	CGTGTTGACATTC	242	120	132	-	6.81	AT3G15540	796	sense	AT3G15548	329	sense	-1.70818		protein_coding	At3g15548	transmembrane protein
PS-Spec_Chr3_5266492..5266733	3.42796	0.000304063	At4g24240	WRKY7	DNCGTTGACTTTTT	CGTGTTGACATTCC	242	119	132	-	5.94	AT3G15540	796	sense	AT3G15548	329	sense	-1.70818		protein_coding	At3g15548	transmembrane protein
PS-Spec_Chr4_1416033..1416264	3.01173	0.00129882	At5g03150	JKD, IDD10	WWWWTTTTTGTCKTTTTSTD	GATGGGTTTGTCTTCATCTA	232	164	183	-	9.83	AT4G03210	0	sense	AT4G03220	1207	sense	-1.693		protein_coding	At4g03220	Protein with RNI-like/FBD-like domains
PS-Spec_Chr5_24756525..24756714	2.3991	0.00821767	AT1G69570	DOF1.1	TTTTYACTTTTTYTTTTTTTTTTTTTW	TTTTTACCTTATTTGTTTGATTGTATT	190	113	139	+	8.45	AT5G61560	0	sense	AT5G61570	1474	sense	-1.65982		protein_coding	At5g61570	Protein kinase superfamily protein
PS-Spec_Chr5_24756525..24756714	2.3991	0.00821767	At4g24240	WRKY7	DNCGTTGACTTTTT	AGTGTTGATTTTTG	190	177	190	+	4.93	AT5G61560	0	sense	AT5G61570	1474	sense	-1.65982		protein_coding	At5g61570	Protein kinase superfamily protein
PS-Spec_Chr3_9524172..9524373	2.417	0.00782442	At5g03150	JKD, IDD10	WWWWTTTTTGTCKTTTTSTD	GTTCTTTTTGTTGTCTGCTG	202	14	33	-	9.44	AT3G26050	0	sense	AT3G26060	216	sense	-1.65941		protein_coding	PRXQ	Peroxiredoxin Q, chloroplastic
PS-Spec_Chr4_14082073..14082323	2.00577	0.0224406	At4g24240	FRS9	CTCTCTCTCTCTCTCTCTCTC	CTTTGTCCATCTCTCTCTCAC	251	158	178	+	15.79	AT4G28490	615	sense	AT4G28500	336	sense	-1.62326		protein_coding	NAC073	NAC domain containing protein 73; secondary wall formation
PS-Spec_Chr4_14082073..14082323	2.00577	0.0224406	At3g18990	VRN1	VWKTTTTTTTTTTTTTTKB	AATCTTTTTTTTTCTTTCC	251	226	244	+	12.9	AT4G28490	615	sense	AT4G28500	336	sense	-1.62326		protein_coding	NAC073	NAC domain containing protein 73; secondary wall formation
PS-Spec_Chr4_14082073..14082323	2.00577	0.0224406	At2g01930	BPC1	CTCTYTCTCTCTCTC	GTCCATCTCTCTCTC	251	162	176	+	12.56	AT4G28490	615	sense	AT4G28500	336	sense	-1.62326		protein_coding	NAC073	NAC domain containing protein 73; secondary wall formation
PS-Spec_Chr2_9916356..9916500	2.17566	0.0147904	At4g24240	WRKY7	DNCGTTGACTTTTT	GCCGTTGACTTTAT	145	39	52	-	18.56	AT2G23300	0	sense	AT2G23310	942	sense	-1.58245		protein_coding	RER1C	Golgi protein; endomembrane trafficking
PS-Spec_Chr2_9916356..9916500	2.17566	0.0147904	At5g52830	WRKY27	ANCGTTGACTTTT	GCCGTTGACTTTA	145	40	52	-	17.67	AT2G23300	0	sense	AT2G23310	942	sense	-1.58245		protein_coding	RER1C	Golgi protein; endomembrane trafficking
PS-Spec_Chr2_9916356..9916500	2.17566	0.0147904	At2g01930	BPC1	CTCTYTCTCTCTCTC	TCCTTTCCCTGTCCA	145	80	94	-	2.32	AT2G23300	0	sense	AT2G23310	942	sense	-1.58245		protein_coding	RER1C	Golgi protein; endomembrane trafficking
PS-Spec_Chr2_19241900..19242069	2.45503	0.00704364	At5g52830	WRKY27	ANCGTTGACTTTT	TCTGTTGACTTCT	170	31	43	-	11.5	AT2G46810	0	sense	AT2G46820	1278	sense	-1.54336		protein_coding	CURT1B	CURVATURE THYLAKOID 1B, chloroplastic
PS-Spec_Chr2_19241900..19242069	2.45503	0.00704364	At4g24240	WRKY7	DNCGTTGACTTTTT	TCTGTTGACTTCTC	170	30	43	-	10.17	AT2G46810	0	sense	AT2G46820	1278	sense	-1.54336		protein_coding	CURT1B	CURVATURE THYLAKOID 1B, chloroplastic
PS-Spec_Chr2_19241900..19242069	2.45503	0.00704364	AT1G69570	DOF1.1	TTTTYACTTTTTYTTTTTTTTTTTTTW	TTGCTACTTTGTTCTTCTTTATTACTC	170	114	140	-	9.58	AT2G46810	0	sense	AT2G46820	1278	sense	-1.54336		protein_coding	CURT1B	CURVATURE THYLAKOID 1B, chloroplastic
PS-Spec_Chr2_19241900..19242069	2.45503	0.00704364	At1g29160	DOF1.5, COG1	RWAAAAADDAAAAAGTRAAAA	TAAAGAAGAACAAAGTAGCAA	170	120	140	+	8.25	AT2G46810	0	sense	AT2G46820	1278	sense	-1.54336		protein_coding	CURT1B	CURVATURE THYLAKOID 1B, chloroplastic
PS-Spec_Chr1_28732684..28732849	2.52317	0.00581509	At3g18990	VRN1	VWKTTTTTTTTTTTTTTKB	GTGGTTTTTTTTTTTTTTT	166	27	45	+	16.78	AT1G76570	1832	sense	AT1G76580	1357	sense	1.5691		protein_coding	SPL16	Squamosa promoter-binding protein-like (SBP domain) transcription factor family protein
PS-Spec_Chr5_18394957..18395151	2.29248	0.0109389	At5g63090	TF3A	CYTCCTCCTCCTCCTCCTC	CATCAACATCTTCGTCCCC	195	85	103	-	10.46	AT5G45380	0	sense	AT5G45390	1102	sense	1.5894		protein_coding	CLPP4	ATP-dependent Clp protease proteolytic subunit 4, chloroplastic
PS-Spec_Chr3_5583603..5583762	2.06995	0.0192285	At1g29160	DOF1.5, COG1	RWAAAAADDAAAAAGTRAAAA	ATAAGAGATATAAAGGATGAG	160	52	72	-	9.12	AT3G16430	344	sense	AT3G16432	180	sense	1.65644		protein_coding	At3g16432	hypothetical protein
PS-Spec_Chr3_5583603..5583762	2.06995	0.0192285	At5g63090	TF3A	CYTCCTCCTCCTCCTCCTC	ACCACTTATCCTCATCCTT	160	42	60	+	8.68	AT3G16430	344	sense	AT3G16432	180	sense	1.65644		protein_coding	At3g16432	hypothetical protein
PS-Spec_Chr3_5583603..5583762	2.06995	0.0192285	At2g01930	BPC1	CTCTYTCTCTCTCTC	TCCTTTATATCTCTT	160	56	70	+	4.85	AT3G16430	344	sense	AT3G16432	180	sense	1.65644		protein_coding	At3g16432	hypothetical protein
PS-Spec_Chr5_1927097..1927332	2.23446	0.0127265	At1g29160	DOF1.5, COG1	RWAAAAADDAAAAAGTRAAAA	TGCGACGTAAAAAAGGGTTTA	236	95	115	-	8.35	AT5G06300	1689	antisense	AT5G06310	1010	sense	1.65942		protein_coding	POT1B	Nucleic acid-binding, OB-fold-like protein
PS-Spec_Chr3_7867055..7867239	2.01941	0.0217224	At1g79840	ATHB20, GL2	HYAATAATTRA	CTAATAATTTA	185	18	28	-	12.57	AT3G22240	2159	antisense	AT3G22250	513	sense	1.68957		protein_coding	UGT82A1	UDP-Glycosyltransferase superfamily protein
PS-Spec_Chr3_7867055..7867239	2.01941	0.0217224	At3g01470	ATHB1, HAT5	HYAATAATTRW	CTAATAATTTA	185	18	28	-	12	AT3G22240	2159	antisense	AT3G22250	513	sense	1.68957		protein_coding	UGT82A1	UDP-Glycosyltransferase superfamily protein
PS-Spec_Chr3_7867055..7867239	2.01941	0.0217224	At5g66700	ATHB53	HCAATAATTGD	CTAATAATTTA	185	18	28	-	10.86	AT3G22240	2159	antisense	AT3G22250	513	sense	1.68957		protein_coding	UGT82A1	UDP-Glycosyltransferase superfamily protein
PS-Spec_Chr3_7867055..7867239	2.01941	0.0217224	At5g52830	WRKY27	ANCGTTGACTTTT	ATTGTTGACTACG	185	139	151	+	8.48	AT3G22240	2159	antisense	AT3G22250	513	sense	1.68957		protein_coding	UGT82A1	UDP-Glycosyltransferase superfamily protein
PS-Spec_Chr3_7867055..7867239	2.01941	0.0217224	At4g24240	WRKY7	DNCGTTGACTTTTT	GTCATTGACTTCAT	185	157	170	+	6.3	AT3G22240	2159	antisense	AT3G22250	513	sense	1.68957		protein_coding	UGT82A1	UDP-Glycosyltransferase superfamily protein
PS-Spec_Chr3_15660459..15660687	2.39044	0.008414	At3g18990	VRN1	VWKTTTTTTTTTTTTTTKB	GTTCTTTTTTTTCTTTTCT	229	191	209	-	12.51	AT3G43790	332	sense	AT3G43800	82	sense	1.79836		protein_coding	GSTU27	glutathione S-transferase tau 27; detoxification reactions
PS-Spec_Chr3_15660459..15660687	2.39044	0.008414	At1g51700	DOF1.7, Adof1	AAAAAVAAAAAGTARAAAAWR	AAAACAGAAAAGAAAAAAAAG	229	186	206	+	11.36	AT3G43790	332	sense	AT3G43800	82	sense	1.79836		protein_coding	GSTU27	glutathione S-transferase tau 27; detoxification reactions
PS-Spec_Chr3_15660459..15660687	2.39044	0.008414	At5g62940	DOF5.6, HCA2	RAAAAAADVAAAAAGKWAAWA	ATATGAAAGAAAAAGCAATAT	229	130	150	-	11.26	AT3G43790	332	sense	AT3G43800	82	sense	1.79836		protein_coding	GSTU27	glutathione S-transferase tau 27; detoxification reactions
PS-Spec_Chr3_15660459..15660687	2.39044	0.008414	AT5G02460	DOF5.1	HWTTWACTTTTTBDHTTWW	ATATTGCTTTTTCTTTCAT	229	130	148	+	10.97	AT3G43790	332	sense	AT3G43800	82	sense	1.79836		protein_coding	GSTU27	glutathione S-transferase tau 27; detoxification reactions
PS-Spec_Chr3_15660459..15660687	2.39044	0.008414	AT1G69570	DOF1.1	TTTTYACTTTTTYTTTTTTTTTTTTTW	GTGGTTCTTTTTTTTCTTTTCTGTTTT	229	186	212	-	10.76	AT3G43790	332	sense	AT3G43800	82	sense	1.79836		protein_coding	GSTU27	glutathione S-transferase tau 27; detoxification reactions
PS-Spec_Chr3_15660459..15660687	2.39044	0.008414	At1g29160	DOF1.5, COG1	RWAAAAADDAAAAAGTRAAAA	ATATGAAAGAAAAAGCAATAT	229	130	150	-	9.5	AT3G43790	332	sense	AT3G43800	82	sense	1.79836		protein_coding	GSTU27	glutathione S-transferase tau 27; detoxification reactions
PS-Spec_Chr3_3480473..3480728	2.97604	0.00145998	At3g18990	VRN1	VWKTTTTTTTTTTTTTTKB	ATTTGTTTTTTTTTTTTGT	256	18	36	+	13.99	AT3G11110	0	sense	AT3G11120	291	sense	1.84392		protein_coding	#N/A	Ribosomal protein L41 family
PS-Spec_Chr2_19508456..19508802	2.4105	0.0079653	At3g18990	VRN1	VWKTTTTTTTTTTTTTTKB	GAGTTTTTTTTTTTTTACA	347	227	245	-	10.77	AT2G47540	1774	sense	AT2G47550	126	sense	1.84669		protein_coding	PME20	pectinesterase/pectinesterase inhibitor 20
PS-Spec_Chr2_19508456..19508802	2.4105	0.0079653	At5g52830	WRKY27	ANCGTTGACTTTT	AAATTTGACTTTC	347	213	225	+	10.13	AT2G47540	1774	sense	AT2G47550	126	sense	1.84669		protein_coding	PME20	pectinesterase/pectinesterase inhibitor 20
PS-Spec_Chr2_19508456..19508802	2.4105	0.0079653	At5g62940	DOF5.6, HCA2	RAAAAAADVAAAAAGKWAAWA	CACATCAGCAAAAAGTCAAGA	347	49	69	-	9.44	AT2G47540	1774	sense	AT2G47550	126	sense	1.84669		protein_coding	PME20	pectinesterase/pectinesterase inhibitor 20
PS-Spec_Chr2_19508456..19508802	2.4105	0.0079653	At4g24240	WRKY7	DNCGTTGACTTTTT	AAATTTGACTTTCA	347	213	226	+	8.71	AT2G47540	1774	sense	AT2G47550	126	sense	1.84669		protein_coding	PME20	pectinesterase/pectinesterase inhibitor 20
PS-Spec_Chr1_23332865..23333044	3.06898	0.00107395	At1g29160	DOF1.5, COG1	RWAAAAADDAAAAAGTRAAAA	TCATTAGAAAAAAAGGATCAA	180	155	175	-	8.53	AT1G62980	0	sense	AT1G62981	574	sense	1.84801		protein_coding	F16P17.15	Protein of unknown function (DUF1191)
PS-Spec_Chr4_2223738..2223905	2.26089	0.0118831	AT1G69570	DOF1.1	TTTTYACTTTTTYTTTTTTTTTTTTTW	ATCCTACTTTTACACTTTCAGTTATTA	168	105	131	+	11.93	AT4G04450	2477	sense	AT4G04460	516	sense	1.91484		protein_coding	APA3	Aspartic proteinase A3
PS-Spec_Chr4_2223738..2223905	2.26089	0.0118831	At5g62940	DOF5.6, HCA2	RAAAAAADVAAAAAGKWAAWA	CTGAAAGTGTAAAAGTAGGAT	168	105	125	-	9.4	AT4G04450	2477	sense	AT4G04460	516	sense	1.91484		protein_coding	APA3	Aspartic proteinase A3
PS-Spec_Chr1_8862888..8863117	2.77626	0.00274939	At5g63090	TF3A	CYTCCTCCTCCTCCTCCTC	CCTCCTCAAGTTCTCCATC	230	138	156	-	9.85	AT1G25277	90	sense	AT1G25280	650	sense	2.0176		protein_coding	TULP10	tubby like protein 10
PS-Spec_Chr1_3068092..3068266	2.15609	0.0155384	At2g01930	BPC1	CTCTYTCTCTCTCTC	AGTTTTCTTTTTCTT	175	157	171	+	0.9	AT1G09500	0	sense	AT1G09510	1090	sense	2.10329		protein_coding	At1g09510	NAD(P)-binding Rossmann-fold superfamily protein
PS-Spec_Chr3_9038938..9039240	2.53019	0.00570003	At5g63090	TF3A	CYTCCTCCTCCTCCTCCTC	CTTCTCCTTCAACCACCTC	303	189	207	+	15.29	AT3G24750	1152	sense	AT3G24760	773	sense	2.17071		protein_coding	At3g24760	Galactose oxidase/kelch repeat superfamily protein
PS-Spec_Chr3_9038938..9039240	2.53019	0.00570003	At2g01930	BPC1	CTCTYTCTCTCTCTC	CCCTCTCTATTTTTT	303	260	274	+	6.62	AT3G24750	1152	sense	AT3G24760	773	sense	2.17071		protein_coding	At3g24760	Galactose oxidase/kelch repeat superfamily protein
PS-Spec_Chr4_12348589..12348775	2.52388	0.00580338	At3g18990	VRN1	VWKTTTTTTTTTTTTTTKB	GTTATTTTTTTTGTATTTT	187	141	159	-	8.66	AT4G23700	2537	antisense	AT4G23710	1150	sense	2.4641		protein_coding	VHA-G2	vacuolar ATP synthase subunit G2
peak (binding site) with highest-scoring TF motif
additional high-scoring TF motifs within a single peak (binding site)
5' genes, antisense orientation, with PS binding site 1-1,500 bp from TSS
3' genes, sense orientation, with PS binding site 1-1,500 bp from TSS
PS inding site located within divergent promoters
